# Supplementary material for: Genomic and Experimental Investigations of Auriscalpium and Strobilurus Fungi Reveal New Insights into Pinecone Decomposition
Source: J Fungi (Basel). 2021 Aug 23;7(8):679. doi: 10.3390/jof7080679 (PMC8401616; doi:10.3390/jof7080679)
Supplement: Supplementary file 1 [file jof-07-00679-s001.zip]

Archive with 12 entries (10 files):
- jof-1317844-supplementary/
- jof-1317844-supplementary/Supplementary Materials/
- jof-1317844-supplementary/Supplementary Materials/Fig. S1.pdf
- jof-1317844-supplementary/Supplementary Materials/Fig. S2.tif
- jof-1317844-supplementary/Supplementary Materials/Fig. S3.pdf
- jof-1317844-supplementary/Supplementary Materials/Fig. S4.pdf
- jof-1317844-supplementary/Supplementary Materials/Fig. S5.pdf
- jof-1317844-supplementary/Supplementary Materials/S12_gff3.zip
- jof-1317844-supplementary/Supplementary Materials/S13_annotations.zip
- jof-1317844-supplementary/Supplementary Materials/Supplementary Material.pdf
- jof-1317844-supplementary/Supplementary Materials/Table S1.xlsx
- jof-1317844-supplementary/Supplementary Materials/Table S11.xlsx
