# Supplementary material for: Genomic and Experimental Investigations of Auriscalpium and Strobilurus Fungi Reveal New Insights into Pinecone Decomposition
Source: J Fungi (Basel). 2021 Aug 23;7(8):679. doi: 10.3390/jof7080679 (PMC8401616; doi:10.3390/jof7080679)
Supplement: Supplementary file 1 [file jof-07-00679-s001.zip › jof-1317844-supplementary/Supplementary Materials/Table S1.xlsx]

## Sheet: occurrence of S.stephanocystis
year	month	day	Locality (countryCode)	decimal Latitude	decimal Longitude	scientificName
1991	3		AT	46.525	14.375	Strobilurus stephanocystis
2010	4	24	AT	46.6661	15.4114	Strobilurus stephanocystis
2000	4	13	AT	46.775	12.8583	Strobilurus stephanocystis
2004	4	6	AT	47.0375	15.375	Strobilurus stephanocystis
2004	4	6	AT	47.0375	15.375	Strobilurus stephanocystis
2001	5	10	AT	47.1042	15.9917	Strobilurus stephanocystis
2004	4	14	AT	47.115	15.4103	Strobilurus stephanocystis
2010	4	22	AT	47.125	15.4917	Strobilurus stephanocystis
2000	5	7	AT	47.1358	15.3139	Strobilurus stephanocystis
2005	4	24	AT	47.1378	15.3167	Strobilurus stephanocystis
1979	4	27	AT	47.1542	15.425	Strobilurus stephanocystis
1991	3	17	AT	47.175	15.2917	Strobilurus stephanocystis
1979	5	6	AT	47.1792	15.4917	Strobilurus stephanocystis
1977	4	21	AT	47.1875	15.475	Strobilurus stephanocystis
1966	4	26	AT	47.24	10.245	Strobilurus stephanocystis
2010	4	15	AT	47.2583	15.7083	Strobilurus stephanocystis
2006	4	8	AT	47.3	16.4167	Strobilurus stephanocystis
2004	4	14	AT	47.3333	16.2167	Strobilurus stephanocystis
2006	4	17	AT	47.5083	14.1083	Strobilurus stephanocystis
2010	6	7	AT	47.5175	12.065	Strobilurus stephanocystis
2008	4	11	AT	47.575	15.1417	Strobilurus stephanocystis
2010	4	25	AT	47.7583	16.1583	Strobilurus stephanocystis
1984	4	8	AT	47.7967	16.2941	Strobilurus stephanocystis
1992	4	11	AT	48.075	16.9581	Strobilurus stephanocystis
2006	4	15	AT	48.0833	16.9333	Strobilurus stephanocystis
1983	4	16	AT	48.175	16.5417	Strobilurus stephanocystis
2010	5	8	AT	48.275	16.825	Strobilurus stephanocystis
1988	4	2	AT	48.525	15.7917	Strobilurus stephanocystis
1980	4	11	AT	48.575	15.7917	Strobilurus stephanocystis
1982	5	20	AT	48.8067	15.7331	Strobilurus stephanocystis
1985	4	20	AT	48.8116	14.9635	Strobilurus stephanocystis
1982	5	7	AT	48.8116	14.9635	Strobilurus stephanocystis
1983	5	12	AT	48.8116	14.9635	Strobilurus stephanocystis
1982	5	7	AT	48.82	15.6735	Strobilurus stephanocystis
2004	6	12	CH	47.4954	8.08362	Strobilurus stephanocystis
2011	3	29	DE	48.1	7.9	Strobilurus stephanocystis
2000	6	11	DE	48.2	8.1	Strobilurus stephanocystis
1991	3		DE	48.7761	9.17972	Strobilurus stephanocystis
2015	5	1	DE	48.8503	9.38799	Strobilurus stephanocystis
2016	5	10	DE	48.8826	9.45395	Strobilurus stephanocystis
2011	1	6	DE	49	8.5	Strobilurus stephanocystis
1987	10	14	DE	49	8.4	Strobilurus stephanocystis
2010	6	9	DE	49.0036	11.9652	Strobilurus stephanocystis
1998	4	13	DE	49.0542	12.0897	Strobilurus stephanocystis
1998	5	1	DE	49.0703	12.0667	Strobilurus stephanocystis
1986	5	1	DE	49.4	8.5	Strobilurus stephanocystis
2015	4	5	DE	49.4486	7.88644	Strobilurus stephanocystis
2015	4	9	DE	49.4772	8.15984	Strobilurus stephanocystis
2017	5	21	DE	49.7739	9.87383	Strobilurus stephanocystis
2005	5	2	DE	50.8555	6.16369	Strobilurus stephanocystis
1987	5	2	DE	50.9889	12.0288	Strobilurus stephanocystis
2004	5	22	DE	51.0544	13.7392	Strobilurus stephanocystis
2004	5	22	DE	51.0544	13.7392	Strobilurus stephanocystis
1996	6	16	DE	51.1508	14.8401	Strobilurus stephanocystis
1985	3	24	DE	51.2112	14.8697	Strobilurus stephanocystis
1985	3	24	DE	51.2112	14.8697	Strobilurus stephanocystis
2003	4	13	DE	51.2124	14.9689	Strobilurus stephanocystis
1983	5	4	DE	51.2397	14.9308	Strobilurus stephanocystis
1978	5	17	DE	51.2566	14.9832	Strobilurus stephanocystis
1978	5	14	DE	51.2655	14.9868	Strobilurus stephanocystis
1980	5	20	DE	51.2828	14.9516	Strobilurus stephanocystis
1977	5	1	DE	51.2896	14.9973	Strobilurus stephanocystis
2001	5	10	DE	51.3041	14.5514	Strobilurus stephanocystis
2001	5	10	DE	51.3971	14.3912	Strobilurus stephanocystis
1996	5	14	DE	51.4246	14.9642	Strobilurus stephanocystis
2001	4	26	DE	51.4881	14.6319	Strobilurus stephanocystis
2009	5	31	DE	51.7345	11.0667	Strobilurus stephanocystis
2009	4	19	DE	51.8171	10.9748	Strobilurus stephanocystis
2010	6	12	DE	51.9385	14.4539	Strobilurus stephanocystis
1956	5	10	DE	52.1547	9.95278	Strobilurus stephanocystis
1989	4	20	DE	52.4	13.2	Strobilurus stephanocystis
1976	5	28	DE	52.4033	13.0456	Strobilurus stephanocystis
1989	3	19	DE	52.5	13.2	Strobilurus stephanocystis
1999	12	26	DE	53.3433	13.1944	Strobilurus stephanocystis
1998	4	13	DE	53.3639	13.06	Strobilurus stephanocystis
1998	4	11	DE	53.3639	13.06	Strobilurus stephanocystis
1999	5	9	DE	53.4575	12.4167	Strobilurus stephanocystis
2002	6	12	DE	53.4971	13.3052	Strobilurus stephanocystis
2016	11	12	DE	53.8621	10.753	Strobilurus stephanocystis
2015	4	4	DE	53.8763	10.7764	Strobilurus stephanocystis
2015	1	17	DE	53.8863	10.7562	Strobilurus stephanocystis
2012	5	19	DE	53.8922	11.0247	Strobilurus stephanocystis
2016	5	1	DE	53.8948	10.6633	Strobilurus stephanocystis
1999	5	22	DE	54.1161	13.4783	Strobilurus stephanocystis
2001	6	12	DE	54.1463	11.7631	Strobilurus stephanocystis
1985	5	19	DK	54.9602	12.4448	Strobilurus stephanocystis
2013	5	19	DK	55.1232	8.53715	Strobilurus stephanocystis
2014	3	27	DK	55.1559	12.1063	Strobilurus stephanocystis
2017	4	30	DK	55.2473	14.7419	Strobilurus stephanocystis
1977	5	15	DK	55.2807	14.436	Strobilurus stephanocystis
1982	4	20	DK	55.4004	10.568	Strobilurus stephanocystis
1984	5	6	DK	55.4004	10.568	Strobilurus stephanocystis
1981	5	11	DK	55.4004	10.568	Strobilurus stephanocystis
1994	4	10	DK	55.54	8.21	Strobilurus stephanocystis
1982	4	28	DK	55.5402	8.21517	Strobilurus stephanocystis
1994	4	10	DK	55.5402	8.21517	Strobilurus stephanocystis
1982	5	13	DK	55.5402	8.21517	Strobilurus stephanocystis
1987	5	25	DK	55.5456	12.2422	Strobilurus stephanocystis
1993	4	18	DK	55.5656	8.19082	Strobilurus stephanocystis
2019	5	3	DK	55.5741	12.5785	Strobilurus stephanocystis
2013	6	5	DK	55.599	11.9931	Strobilurus stephanocystis
2010	5	10	DK	55.6281	12.0535	Strobilurus stephanocystis
1993	4	18	DK	55.63	8.24	Strobilurus stephanocystis
2012	12	19	DK	55.6317	12.6405	Strobilurus stephanocystis
2011	11	8	DK	55.6344	12.6253	Strobilurus stephanocystis
2006	5	3	DK	55.65	12.45	Strobilurus stephanocystis
2006	9	19	DK	55.6667	12.4	Strobilurus stephanocystis
2008	4	14	DK	55.6846	12.3814	Strobilurus stephanocystis
2011	4	22	DK	55.6847	12.3846	Strobilurus stephanocystis
1986	5	10	DK	55.6869	12.3531	Strobilurus stephanocystis
1988	5	7	DK	55.69	9.26	Strobilurus stephanocystis
1983	4	29	DK	55.6914	12.5494	Strobilurus stephanocystis
1987	5	23	DK	55.6914	12.5494	Strobilurus stephanocystis
1987	6	22	DK	55.6914	12.5494	Strobilurus stephanocystis
2006	4	25	DK	55.6951	12.3517	Strobilurus stephanocystis
1988	5	7	DK	55.6979	9.24971	Strobilurus stephanocystis
2010	5	20	DK	55.7312	12.3637	Strobilurus stephanocystis
1987	5	20	DK	55.7545	12.5027	Strobilurus stephanocystis
1987	5	20	DK	55.7598	12.5102	Strobilurus stephanocystis
2014	4	30	DK	55.7607	12.5082	Strobilurus stephanocystis
1984	4	27	DK	55.77	12.543	Strobilurus stephanocystis
2009	5	26	DK	55.7743	10.6003	Strobilurus stephanocystis
1987	5	26	DK	55.7781	12.4783	Strobilurus stephanocystis
2011	5	27	DK	55.8004	12.4968	Strobilurus stephanocystis
2015	2	14	DK	55.8042	12.4944	Strobilurus stephanocystis
2007	4	22	DK	55.8055	12.4843	Strobilurus stephanocystis
1984	5	6	DK	55.8055	12.4843	Strobilurus stephanocystis
1984	5	6	DK	55.8055	12.4843	Strobilurus stephanocystis
2006	5	21	DK	55.8055	12.4843	Strobilurus stephanocystis
1985	5	7	DK	55.8055	12.4843	Strobilurus stephanocystis
2005	4	30	DK	55.8095	9.69886	Strobilurus stephanocystis
2006	5	1	DK	55.8095	9.69886	Strobilurus stephanocystis
2006	5	1	DK	55.8095	9.69886	Strobilurus stephanocystis
2007	4	26	DK	55.8118	12.4692	Strobilurus stephanocystis
2014	5	7	DK	55.8641	11.5191	Strobilurus stephanocystis
2011	11	21	DK	55.8681	12.5073	Strobilurus stephanocystis
2006	5	22	DK	55.8694	12.5075	Strobilurus stephanocystis
2007	5	17	DK	55.8694	12.5075	Strobilurus stephanocystis
2011	6	1	DK	55.882	10.1236	Strobilurus stephanocystis
2012	11	22	DK	55.8863	10.0515	Strobilurus stephanocystis
2010	6	2	DK	55.8903	10.0642	Strobilurus stephanocystis
2013	6	23	DK	55.892	10.0579	Strobilurus stephanocystis
2012	5	12	DK	55.8923	10.057	Strobilurus stephanocystis
2012	12	27	DK	55.8926	10.0563	Strobilurus stephanocystis
1982	6	20	DK	55.9086	11.97	Strobilurus stephanocystis
2019	10	10	DK	55.9288	12.3428	Strobilurus stephanocystis
2009	10	22	DK	55.936	10.096	Strobilurus stephanocystis
2005	1	1	DK	55.9962	11.9262	Strobilurus stephanocystis
2006	5	28	DK	55.9962	11.9262	Strobilurus stephanocystis
1989	3	12	DK	56.0244	12.0175	Strobilurus stephanocystis
2019	10	2	DK	56.0269	12.0438	Strobilurus stephanocystis
1993	9	29	DK	56.0272	9.90821	Strobilurus stephanocystis
2005	10	7	DK	56.0275	9.88956	Strobilurus stephanocystis
2006	10	30	DK	56.0275	9.88956	Strobilurus stephanocystis
2015	12	22	DK	56.0294	12.0143	Strobilurus stephanocystis
2012	1	10	DK	56.0295	12.0122	Strobilurus stephanocystis
2012	1	10	DK	56.0329	12.0181	Strobilurus stephanocystis
1998	4	26	DK	56.0351	12.0529	Strobilurus stephanocystis
2000	4	15	DK	56.0351	12.0529	Strobilurus stephanocystis
2005	10	1	DK	56.0369	9.68755	Strobilurus stephanocystis
2006	2	20	DK	56.0371	12.0621	Strobilurus stephanocystis
2008	3	22	DK	56.0371	12.0621	Strobilurus stephanocystis
2005	4	17	DK	56.0371	12.0621	Strobilurus stephanocystis
2005	4	17	DK	56.0371	12.0621	Strobilurus stephanocystis
2006	4	23	DK	56.0371	12.0621	Strobilurus stephanocystis
2009	4	19	DK	56.0422	12.0731	Strobilurus stephanocystis
2013	4	26	DK	56.0438	12.0754	Strobilurus stephanocystis
2012	1	3	DK	56.0443	12.3262	Strobilurus stephanocystis
2011	5	1	DK	56.0444	12.0771	Strobilurus stephanocystis
2015	4	12	DK	56.0463	12.0804	Strobilurus stephanocystis
2006	5	1	DK	56.0515	9.72908	Strobilurus stephanocystis
1998	4	19	DK	56.0544	9.72769	Strobilurus stephanocystis
2008	4	20	DK	56.055	12.0583	Strobilurus stephanocystis
1987	4	25	DK	56.0586	10.2095	Strobilurus stephanocystis
1987	4	25	DK	56.06	10.21	Strobilurus stephanocystis
2005	1	14	DK	56.0629	9.7301	Strobilurus stephanocystis
2017	4	17	DK	56.0629	9.7301	Strobilurus stephanocystis
2009	5	17	DK	56.0629	9.7301	Strobilurus stephanocystis
1983	5	7	DK	56.0884	12.1418	Strobilurus stephanocystis
1984	5	11	DK	56.0904	12.4915	Strobilurus stephanocystis
1987	5	26	DK	56.0904	12.4915	Strobilurus stephanocystis
2012	11	18	DK	56.0922	12.4745	Strobilurus stephanocystis
1987	5	26	DK	56.1278	12.276	Strobilurus stephanocystis
1986	5	31	DK	56.13	9.52	Strobilurus stephanocystis
1986	5	31	DK	56.133	9.51486	Strobilurus stephanocystis
2005	4	17	DK	56.1385	9.60654	Strobilurus stephanocystis
2007	4	19	DK	56.1385	9.60654	Strobilurus stephanocystis
2017	4	26	DK	56.1514	9.61405	Strobilurus stephanocystis
1987	5	7	DK	56.158	9.59184	Strobilurus stephanocystis
2006	10	21	DK	56.158	9.59184	Strobilurus stephanocystis
2017	4	23	DK	56.1635	9.61177	Strobilurus stephanocystis
2005	5	2	DK	56.1654	9.62033	Strobilurus stephanocystis
2019	4	1	DK	56.1657	9.59751	Strobilurus stephanocystis
2010	5	1	DK	56.1664	9.6189	Strobilurus stephanocystis
2009	3	13	DK	56.1675	9.61022	Strobilurus stephanocystis
2010	5	1	DK	56.1681	9.61518	Strobilurus stephanocystis
1987	5	7	DK	56.17	9.62	Strobilurus stephanocystis
2009	4	19	DK	56.1713	9.60871	Strobilurus stephanocystis
2013	5	25	DK	56.1776	9.63746	Strobilurus stephanocystis
2009	5	21	DK	56.2702	9.87255	Strobilurus stephanocystis
2005	1	2	DK	56.2929	10.8333	Strobilurus stephanocystis
2002	5	5	DK	56.2929	10.8333	Strobilurus stephanocystis
2014	5	4	DK	56.2952	10.8346	Strobilurus stephanocystis
2002	5	5	DK	56.2983	10.8457	Strobilurus stephanocystis
2014	4	11	DK	56.2984	10.8393	Strobilurus stephanocystis
2005	1	2	DK	56.3053	10.8662	Strobilurus stephanocystis
2006	4	30	DK	56.3053	10.8662	Strobilurus stephanocystis
2003	5	4	DK	56.3053	10.8662	Strobilurus stephanocystis
2005	1	3	DK	56.362	10.5902	Strobilurus stephanocystis
2005	5	25	DK	56.373	10.9085	Strobilurus stephanocystis
2008	4	18	DK	56.4052	10.1097	Strobilurus stephanocystis
2008	4	18	DK	56.4105	10.0923	Strobilurus stephanocystis
2006	5	12	DK	56.4246	10.08	Strobilurus stephanocystis
2006	5	20	DK	56.4246	10.08	Strobilurus stephanocystis
1991	10	12	DK	56.683	11.5467	Strobilurus stephanocystis
1991	10	17	DK	56.7099	11.5485	Strobilurus stephanocystis
1995	9	29	DK	56.8439	9.0761	Strobilurus stephanocystis
1975	5	14	DK	56.9005	9.25585	Strobilurus stephanocystis
2000	4	20	DK	56.936	10.2302	Strobilurus stephanocystis
2000	4	20	DK	56.94	10.22	Strobilurus stephanocystis
2000	4	20	DK	56.9404	10.2244	Strobilurus stephanocystis
2017	4	13	DK	56.9649	8.40551	Strobilurus stephanocystis
2019	3	31	DK	56.9687	9.51598	Strobilurus stephanocystis
1979	5	26	DK	57	8.51	Strobilurus stephanocystis
2017	10	12	DK	57.1138	9.17724	Strobilurus stephanocystis
1993	10	22	DK	57.147	8.99896	Strobilurus stephanocystis
1993	10	20	DK	57.1488	9.34708	Strobilurus stephanocystis
2010	10	13	DK	57.1718	9.54248	Strobilurus stephanocystis
1999	10	9	DK	57.2777	10.9572	Strobilurus stephanocystis
1999	10	11	DK	57.2867	10.9577	Strobilurus stephanocystis
1999	10	8	DK	57.2949	11.0079	Strobilurus stephanocystis
2008	1	9	DK	57.4195	10.4515	Strobilurus stephanocystis
2011	5	6	DK	57.4196	10.4516	Strobilurus stephanocystis
2001	5	10	DK	57.4199	10.4512	Strobilurus stephanocystis
2005	4	12	DK	57.4363	10.5242	Strobilurus stephanocystis
2006	4	29	DK	57.4363	10.5242	Strobilurus stephanocystis
2007	4	28	DK	57.4363	10.5242	Strobilurus stephanocystis
2013	9	21	DK	57.6322	10.4333	Strobilurus stephanocystis
1967	4	12	EE	57.9833	25.6667	Strobilurus stephanocystis
1966	5	25	EE	58.1117	23.9897	Strobilurus stephanocystis
1959	5	27	EE	58.1167	23.9667	Strobilurus stephanocystis
1966	5	21	EE	58.15	22.5	Strobilurus stephanocystis
1966	5	27	EE	58.2	22.3167	Strobilurus stephanocystis
1966	5	30	EE	58.2833	22.1167	Strobilurus stephanocystis
1966	5	29	EE	58.2833	22.1167	Strobilurus stephanocystis
1966	5	25	EE	58.3	21.9833	Strobilurus stephanocystis
1967	5	8	EE	58.3333	26.7833	Strobilurus stephanocystis
1966	5	20	EE	58.35	22.1333	Strobilurus stephanocystis
1966	5	17	EE	58.3667	21.8333	Strobilurus stephanocystis
1965	5	14	EE	58.3833	24.4	Strobilurus stephanocystis
1966	5	24	EE	58.4667	22	Strobilurus stephanocystis
1966	5	24	EE	58.4667	22	Strobilurus stephanocystis
1966	6	12	EE	58.4833	26.3667	Strobilurus stephanocystis
1965	5	13	EE	58.65	24.25	Strobilurus stephanocystis
1977	5	22	EE	58.75	23.3333	Strobilurus stephanocystis
1978	5	28	EE	58.75	23.3333	Strobilurus stephanocystis
1978	5	28	EE	58.75	23.3333	Strobilurus stephanocystis
1978	5	28	EE	58.75	23.3333	Strobilurus stephanocystis
1977	5	22	EE	58.75	23.3333	Strobilurus stephanocystis
1977	5	22	EE	58.75	23.3333	Strobilurus stephanocystis
1977	5	22	EE	58.75	23.3333	Strobilurus stephanocystis
1967	5	21	EE	58.8	22.8333	Strobilurus stephanocystis
1977	5	19	EE	58.8333	23.4	Strobilurus stephanocystis
1972	5	21	EE	58.8333	23.4	Strobilurus stephanocystis
1977	5	19	EE	58.8333	23.4	Strobilurus stephanocystis
2005	6	7	EE	58.8339	23.4028	Strobilurus stephanocystis
1967	5	24	EE	58.8667	22.45	Strobilurus stephanocystis
1967	5	20	EE	58.9	22.35	Strobilurus stephanocystis
2012	5	15	EE	58.9167	22.7042	Strobilurus stephanocystis
1967	5	27	EE	58.9167	23.0333	Strobilurus stephanocystis
2012	5	6	EE	58.93	23.7919	Strobilurus stephanocystis
2012	5	6	EE	58.9308	23.7914	Strobilurus stephanocystis
2012	5	7	EE	58.9656	23.9147	Strobilurus stephanocystis
1967	5	16	EE	58.9667	22.85	Strobilurus stephanocystis
2004	5	22	EE	59.005	24.9833	Strobilurus stephanocystis
2012	5	14	EE	59.0422	22.6736	Strobilurus stephanocystis
2012	5	14	EE	59.065	22.6067	Strobilurus stephanocystis
2012	5	14	EE	59.0781	22.6728	Strobilurus stephanocystis
2007	5	5	EE	59.13	23.75	Strobilurus stephanocystis
2007	5	4	EE	59.23	23.7167	Strobilurus stephanocystis
1965	5	22	EE	59.2833	25.6	Strobilurus stephanocystis
1991	5	25	EE	59.3833	24.1833	Strobilurus stephanocystis
1991	5	26	EE	59.3833	24.1833	Strobilurus stephanocystis
1991	5	26	EE	59.3936	24.1914	Strobilurus stephanocystis
2018	5	19	EE	59.5997	24.5069	Strobilurus stephanocystis
2011	3	1	ES	40.9989	-3.26583	Strobilurus stephanocystis
2010	4	18	ES	42.04	1.04	Strobilurus stephanocystis
2000	5	6	ES	42.41	1.29	Strobilurus stephanocystis
2000	5	27	ES	42.41	1.29	Strobilurus stephanocystis
1988	5	13	ES	42.73	-5.75	Strobilurus stephanocystis
1990	4	11	ES	42.83	-5.63	Strobilurus stephanocystis
2009	5	2	ES	42.844	-3.202	Strobilurus stephanocystis
1981	4	18	ES	42.939	-2.026	Strobilurus stephanocystis
1993	1	16	ES	42.966	-2.001	Strobilurus stephanocystis
1993	2	6	ES	42.966	-2.001	Strobilurus stephanocystis
1997	3	27	ES	42.966	-2.001	Strobilurus stephanocystis
2009	3	28	ES	43.118	-1.912	Strobilurus stephanocystis
2008	5	1	FI	60.2096	24.7809	Strobilurus stephanocystis
2008	4	10	FI	60.2318	25.0524	Strobilurus stephanocystis
2020	4	8	FI	60.2353	25.1431	Strobilurus stephanocystis
2020	4	20	FI	60.2431	25.2031	Strobilurus stephanocystis
2017	4	21	FI	60.6616	23.612	Strobilurus stephanocystis
2010	4	19	FI	60.6617	23.6119	Strobilurus stephanocystis
2010	4	19	FI	60.6617	23.6119	Strobilurus stephanocystis
2010	4	19	FI	60.6617	23.6119	Strobilurus stephanocystis
2015	3	18	FI	60.6617	23.612	Strobilurus stephanocystis
2014	3	29	FI	60.6617	23.6119	Strobilurus stephanocystis
2016	4	15	FI	60.6617	23.612	Strobilurus stephanocystis
2013	4	21	FI	60.6617	23.612	Strobilurus stephanocystis
2016	4	30	FI	60.6617	23.612	Strobilurus stephanocystis
2000	1	1	FI	60.7786	22.4181	Strobilurus stephanocystis
1995	8	8	FI	60.8048	23.6619	Strobilurus stephanocystis
2020	5	2	FI	61.3206	24.9468	Strobilurus stephanocystis
1992	6	7	FI	61.775	29.7096	Strobilurus stephanocystis
1992	5	25	FI	62.0088	29.6921	Strobilurus stephanocystis
1992	5	25	FI	62.064	29.6205	Strobilurus stephanocystis
1991	5	27	FI	62.1074	29.7009	Strobilurus stephanocystis
1991	5	27	FI	62.1552	29.9931	Strobilurus stephanocystis
1991	5	27	FI	62.1715	30.0715	Strobilurus stephanocystis
1991	5	27	FI	62.18	30.0916	Strobilurus stephanocystis
1991	5	27	FI	62.1804	30.0724	Strobilurus stephanocystis
1995	5	18	FI	62.1906	30.0158	Strobilurus stephanocystis
1992	5	25	FI	62.1911	29.9966	Strobilurus stephanocystis
1991	5	27	FI	62.1935	29.8815	Strobilurus stephanocystis
1992	5	25	FI	62.2037	29.8248	Strobilurus stephanocystis
1992	5	25	FI	62.2122	29.8448	Strobilurus stephanocystis
1992	5	25	FI	62.213	29.8065	Strobilurus stephanocystis
1992	5	25	FI	62.2309	29.8081	Strobilurus stephanocystis
2000	5	27	FI	62.2495	25.7555	Strobilurus stephanocystis
2001	5	24	FI	62.2505	25.7536	Strobilurus stephanocystis
2001	5	24	FI	62.2514	25.7536	Strobilurus stephanocystis
1992	5	25	FI	62.2877	29.6592	Strobilurus stephanocystis
1993	5	8	FI	62.4802	29.9092	Strobilurus stephanocystis
1991	6	1	FI	62.5893	29.803	Strobilurus stephanocystis
1995	5	28	FI	62.5943	30.0333	Strobilurus stephanocystis
1995	5	28	FI	62.6006	30.0748	Strobilurus stephanocystis
1997	5	22	FI	62.6117	30.4483	Strobilurus stephanocystis
1993	5	15	FI	62.6236	29.4553	Strobilurus stephanocystis
1991	5	15	FI	62.6326	29.9241	Strobilurus stephanocystis
1984	5	20	FI	62.6326	29.456	Strobilurus stephanocystis
1992	5	24	FI	62.6326	29.456	Strobilurus stephanocystis
1991	6	1	FI	62.6326	29.456	Strobilurus stephanocystis
2008	6	2	FI	62.6452	29.5546	Strobilurus stephanocystis
2002	6	3	FI	62.6559	29.6531	Strobilurus stephanocystis
2000	6	5	FI	62.6671	29.537	Strobilurus stephanocystis
1991	6	4	FI	62.6724	29.7327	Strobilurus stephanocystis
2005	6	6	FI	62.7511	29.8379	Strobilurus stephanocystis
2008	5	28	FI	62.7622	29.8644	Strobilurus stephanocystis
1996	6	3	FI	62.764	30.0742	Strobilurus stephanocystis
2004	6	2	FI	62.8391	29.9249	Strobilurus stephanocystis
1974	6	11	FI	62.8562	29.9659	Strobilurus stephanocystis
1974	6	11	FI	62.8562	29.9659	Strobilurus stephanocystis
1992	5	25	FI	62.9864	29.7423	Strobilurus stephanocystis
1991	5	14	FI	63.0834	29.8306	Strobilurus stephanocystis
1982	6	2	FI	63.1872	30.4172	Strobilurus stephanocystis
1982	7	2	FI	63.2075	28.8286	Strobilurus stephanocystis
1993	5		FI	63.2603	30.7249	Strobilurus stephanocystis
1992	5	9	FI	63.3033	30.0478	Strobilurus stephanocystis
2010	6	27	FR	42.4684	2.36349	Strobilurus stephanocystis
2010	3	27	FR	42.5852	2.28235	Strobilurus stephanocystis
2005	3	26	FR	42.5852	2.28235	Strobilurus stephanocystis
2010	3	27	FR	42.5852	2.28235	Strobilurus stephanocystis
2005	4	7	FR	42.5852	2.28235	Strobilurus stephanocystis
2005	4	27	FR	42.5852	2.28235	Strobilurus stephanocystis
2005	4	5	FR	42.5852	2.28235	Strobilurus stephanocystis
2016	3	21	FR	47.962	5.34521	Strobilurus stephanocystis
1980	1	1	FR	48.8143	-3.53844	Strobilurus stephanocystis
1989	1	7	GB	50.844	-1.64629	Strobilurus stephanocystis
1987	11	17	GB	50.844	-1.64629	Strobilurus stephanocystis
2004	5	1	GB	51.16	1.21648	Strobilurus stephanocystis
1993	11	4	GB	51.2845	-0.49579	Strobilurus stephanocystis
1993	11	5	GB	51.2878	-0.78249	Strobilurus stephanocystis
1997	3	16	GB	51.3724	-0.34924	Strobilurus stephanocystis
1997	3	16	GB	51.3724	-0.34924	Strobilurus stephanocystis
1981	5	4	GB	51.3724	-0.34924	Strobilurus stephanocystis
1981	5	3	GB	51.3724	-0.34924	Strobilurus stephanocystis
1982	5	3	GB	51.3724	-0.34924	Strobilurus stephanocystis
1981	6	7	GB	51.3724	-0.34924	Strobilurus stephanocystis
1981	6	7	GB	51.3724	-0.34924	Strobilurus stephanocystis
1958	4	21	GB	51.3803	-1.06742	Strobilurus stephanocystis
1995	10	22	GB	51.3835	-1.64215	Strobilurus stephanocystis
1973	9	13	GB	51.4676	-3.22507	Strobilurus stephanocystis
2000	5	7	GB	51.5637	-1.785	Strobilurus stephanocystis
1955	5	14	GB	51.9154	-0.6202	Strobilurus stephanocystis
1955	5	14	GB	51.9154	-0.6202	Strobilurus stephanocystis
1998	9	29	GB	51.9185	-0.91091	Strobilurus stephanocystis
1986	9	28	GB	51.989	1.15905	Strobilurus stephanocystis
1991	10	11	GB	52.2816	1.61977	Strobilurus stephanocystis
1981	7	11	GB	52.4282	0.86671	Strobilurus stephanocystis
1981	7	11	GB	52.4282	0.86671	Strobilurus stephanocystis
1981	7	11	GB	52.4282	0.86671	Strobilurus stephanocystis
1993	5	3	GB	52.4611	-2.66373	Strobilurus stephanocystis
1993	5	3	GB	52.4611	-2.66373	Strobilurus stephanocystis
2003	4	27	GB	52.4624	-2.36938	Strobilurus stephanocystis
1998	10	11	GB	52.4624	-2.36938	Strobilurus stephanocystis
1993	5	3	GB	52.4923	-2.70102	Strobilurus stephanocystis
2003	4	27	GB	52.5028	-2.37709	Strobilurus stephanocystis
1998	10	11	GB	52.5028	-2.37709	Strobilurus stephanocystis
1981	11	8	GB	52.5064	1.31396	Strobilurus stephanocystis
1987	11		GB	52.5064	1.31396	Strobilurus stephanocystis
1981	11	8	GB	52.5064	1.31396	Strobilurus stephanocystis
1991	5	21	GB	52.518	0.87256	Strobilurus stephanocystis
1991	5	21	GB	52.518	0.87256	Strobilurus stephanocystis
1991	5	21	GB	52.518	0.87256	Strobilurus stephanocystis
1976	11	1	GB	52.6041	1.0259	Strobilurus stephanocystis
1976	11	2	GB	52.6041	1.0259	Strobilurus stephanocystis
1976	11	1	GB	52.6041	1.0259	Strobilurus stephanocystis
1982	1	2	GB	52.6939	1.03211	Strobilurus stephanocystis
1982	1	2	GB	52.6939	1.03211	Strobilurus stephanocystis
1982	1	2	GB	52.6939	1.03211	Strobilurus stephanocystis
1998	10	10	GB	52.7262	-2.67516	Strobilurus stephanocystis
1998	10	10	GB	52.7308	-2.66782	Strobilurus stephanocystis
1994	10	6	GB	52.8871	0.45093	Strobilurus stephanocystis
1994	10	6	GB	52.8871	0.45093	Strobilurus stephanocystis
1989	4	30	GB	52.9704	0.75353	Strobilurus stephanocystis
1989	4	30	GB	52.9704	0.75353	Strobilurus stephanocystis
1989	4	30	GB	52.9704	0.75353	Strobilurus stephanocystis
2002	11	5	GB	53.3052	-4.29387	Strobilurus stephanocystis
2004	4	14	GB	53.3579	-1.02483	Strobilurus stephanocystis
1999	4	4	GB	53.5363	-3.13309	Strobilurus stephanocystis
1999	4	4	GB	53.5728	-3.07366	Strobilurus stephanocystis
1986	10	31	GB	53.5907	-3.07412	Strobilurus stephanocystis
1994	4	23	GB	53.7202	-1.47109	Strobilurus stephanocystis
1994	4	23	GB	53.7202	-1.47109	Strobilurus stephanocystis
1987	4	17	GB	53.8044	-0.7108	Strobilurus stephanocystis
1987	4	17	GB	53.8044	-0.7108	Strobilurus stephanocystis
1987	4	22	GB	53.8072	-1.01443	Strobilurus stephanocystis
1987	4	22	GB	53.8072	-1.01443	Strobilurus stephanocystis
1979	5	19	GB	53.9	-1.46883	Strobilurus stephanocystis
1978	5	19	GB	53.9	-1.46883	Strobilurus stephanocystis
1966	5	6	GB	53.9856	-0.85772	Strobilurus stephanocystis
1998	9	20	GB	53.991	-1.92523	Strobilurus stephanocystis
1966	5	6	GB	54.0755	-0.85526	Strobilurus stephanocystis
1959	4	10	GB	54.0807	-1.77222	Strobilurus stephanocystis
2000	5	20	GB	54.1702	-1.61855	Strobilurus stephanocystis
2000	5	20	GB	54.1702	-1.61855	Strobilurus stephanocystis
2000	5	20	GB	54.1702	-1.61855	Strobilurus stephanocystis
2000	5	20	GB	54.1702	-1.61855	Strobilurus stephanocystis
1997	11	12	GB	54.2307	-4.41242	Strobilurus stephanocystis
1962	5	4	GB	54.2519	-0.54339	Strobilurus stephanocystis
1980	5	2	GB	54.2536	-0.69683	Strobilurus stephanocystis
1980	5	3	GB	54.2536	-0.69683	Strobilurus stephanocystis
1955	4	24	GB	54.3417	-0.54022	Strobilurus stephanocystis
1997	11	9	GB	54.4002	-4.43007	Strobilurus stephanocystis
2005	7	3	GB	54.71	-1.92392	Strobilurus stephanocystis
1985	6	19	GB	55.6043	-3.03324	Strobilurus stephanocystis
1996	2	25	GB	56.0557	-2.72413	Strobilurus stephanocystis
2003	5	21	GB	56.6642	-4.36746	Strobilurus stephanocystis
2003	5	21	GB	56.6642	-4.36746	Strobilurus stephanocystis
2003	5	20	GB	56.7624	-3.88279	Strobilurus stephanocystis
2003	5	20	GB	56.7762	-3.85894	Strobilurus stephanocystis
2004	2	24	GB	56.9465	-3.56326	Strobilurus stephanocystis
2004	2	24	GB	56.9465	-3.56326	Strobilurus stephanocystis
1998	3	27	GB	56.9465	-3.56326	Strobilurus stephanocystis
1998	3	13	GB	56.9465	-3.56326	Strobilurus stephanocystis
2004	3	21	GB	56.9465	-3.56326	Strobilurus stephanocystis
2000	3	14	GB	56.9465	-3.56326	Strobilurus stephanocystis
2002	3	4	GB	56.9465	-3.56326	Strobilurus stephanocystis
2001	4	23	GB	56.9465	-3.56326	Strobilurus stephanocystis
2005	4	19	GB	56.9465	-3.56326	Strobilurus stephanocystis
2000	4	23	GB	56.9465	-3.56326	Strobilurus stephanocystis
2002	4	9	GB	56.9465	-3.56326	Strobilurus stephanocystis
1998	5	12	GB	56.9465	-3.56326	Strobilurus stephanocystis
2001	5	16	GB	56.9465	-3.56326	Strobilurus stephanocystis
2005	5	14	GB	56.9465	-3.56326	Strobilurus stephanocystis
1999	5	11	GB	56.9465	-3.56326	Strobilurus stephanocystis
2002	5	10	GB	56.9465	-3.56326	Strobilurus stephanocystis
2003	5	19	GB	56.9465	-3.56326	Strobilurus stephanocystis
2000	5	22	GB	56.9465	-3.56326	Strobilurus stephanocystis
2004	5	10	GB	56.9465	-3.56326	Strobilurus stephanocystis
2004	5	5	GB	56.9465	-3.56326	Strobilurus stephanocystis
2005	6	9	GB	56.9465	-3.56326	Strobilurus stephanocystis
2002	6	4	GB	56.9465	-3.56326	Strobilurus stephanocystis
2003	6	13	GB	56.9465	-3.56326	Strobilurus stephanocystis
2004	6	3	GB	56.9465	-3.56326	Strobilurus stephanocystis
2002	7	1	GB	56.9465	-3.56326	Strobilurus stephanocystis
1999	3	17	GB	56.9484	-3.39893	Strobilurus stephanocystis
1998	3	12	GB	56.9484	-3.39893	Strobilurus stephanocystis
1998	4	19	GB	56.9484	-3.39893	Strobilurus stephanocystis
2003	5	19	GB	56.9484	-3.39893	Strobilurus stephanocystis
2009	4	18	GB	56.9872	-3.54028	Strobilurus stephanocystis
2004	5	11	GB	56.9872	-3.54028	Strobilurus stephanocystis
2004	2	24	GB	56.9874	-3.52383	Strobilurus stephanocystis
2004	2	24	GB	56.9874	-3.52383	Strobilurus stephanocystis
2002	3	4	GB	56.9874	-3.52383	Strobilurus stephanocystis
2006	3	29	GB	56.9874	-3.52383	Strobilurus stephanocystis
2000	3	15	GB	56.9874	-3.52383	Strobilurus stephanocystis
2004	3	22	GB	56.9874	-3.52383	Strobilurus stephanocystis
2000	4	24	GB	56.9874	-3.52383	Strobilurus stephanocystis
2005	4	19	GB	56.9874	-3.52383	Strobilurus stephanocystis
2009	4	12	GB	56.9874	-3.52383	Strobilurus stephanocystis
2006	4	26	GB	56.9874	-3.52383	Strobilurus stephanocystis
2001	4	23	GB	56.9874	-3.52383	Strobilurus stephanocystis
2008	4	20	GB	56.9874	-3.52383	Strobilurus stephanocystis
2010	4	15	GB	56.9874	-3.52383	Strobilurus stephanocystis
2002	4	9	GB	56.9874	-3.52383	Strobilurus stephanocystis
1999	5	11	GB	56.9874	-3.52383	Strobilurus stephanocystis
2005	5	14	GB	56.9874	-3.52383	Strobilurus stephanocystis
2003	5	19	GB	56.9874	-3.52383	Strobilurus stephanocystis
2000	5	23	GB	56.9874	-3.52383	Strobilurus stephanocystis
2004	5	6	GB	56.9874	-3.52383	Strobilurus stephanocystis
2002	5	10	GB	56.9874	-3.52383	Strobilurus stephanocystis
2001	5	16	GB	56.9874	-3.52383	Strobilurus stephanocystis
2006	5	18	GB	56.9874	-3.52383	Strobilurus stephanocystis
2005	6	9	GB	56.9874	-3.52383	Strobilurus stephanocystis
2003	6	13	GB	56.9874	-3.52383	Strobilurus stephanocystis
2002	6	4	GB	56.9874	-3.52383	Strobilurus stephanocystis
2004	6	4	GB	56.9874	-3.52383	Strobilurus stephanocystis
2002	7	1	GB	56.9874	-3.52383	Strobilurus stephanocystis
1998	3	13	GB	56.9876	-3.50738	Strobilurus stephanocystis
1998	5	12	GB	56.9876	-3.50738	Strobilurus stephanocystis
1998	3	27	GB	56.9878	-3.49093	Strobilurus stephanocystis
1998	3	12	GB	56.988	-3.47448	Strobilurus stephanocystis
1999	3	17	GB	56.988	-3.47448	Strobilurus stephanocystis
1998	4	19	GB	56.988	-3.47448	Strobilurus stephanocystis
2003	5	19	GB	56.988	-3.47448	Strobilurus stephanocystis
2004	3	24	GB	56.9971	-3.45838	Strobilurus stephanocystis
2010	4	24	GB	56.9979	-3.39256	Strobilurus stephanocystis
1999	4	23	GB	57.0059	-3.47519	Strobilurus stephanocystis
2004	6	13	GB	57.0059	-3.47519	Strobilurus stephanocystis
2005	3	18	GB	57.0061	-3.45873	Strobilurus stephanocystis
2007	3	30	GB	57.0063	-3.44227	Strobilurus stephanocystis
2008	3	8	GB	57.0063	-3.44227	Strobilurus stephanocystis
2005	4	3	GB	57.0063	-3.44227	Strobilurus stephanocystis
2006	4	26	GB	57.0063	-3.44227	Strobilurus stephanocystis
2004	3	23	GB	57.0149	-3.47554	Strobilurus stephanocystis
2009	3	21	GB	57.0149	-3.47554	Strobilurus stephanocystis
2006	3	29	GB	57.0149	-3.47554	Strobilurus stephanocystis
2007	4	3	GB	57.0149	-3.47554	Strobilurus stephanocystis
2006	4	6	GB	57.0149	-3.47554	Strobilurus stephanocystis
2009	4	19	GB	57.0149	-3.47554	Strobilurus stephanocystis
2005	5	22	GB	57.0256	-3.3277	Strobilurus stephanocystis
2000	3	31	GB	57.0267	-3.21242	Strobilurus stephanocystis
1998	4	1	GB	57.0267	-3.21242	Strobilurus stephanocystis
2002	4	28	GB	57.0267	-3.21242	Strobilurus stephanocystis
1999	5	18	GB	57.0267	-3.21242	Strobilurus stephanocystis
2004	3	22	GB	57.0382	-3.40231	Strobilurus stephanocystis
2004	3	23	GB	57.0382	-3.40231	Strobilurus stephanocystis
2005	3	18	GB	57.0382	-3.40231	Strobilurus stephanocystis
2005	4	3	GB	57.0382	-3.40231	Strobilurus stephanocystis
1999	4	23	GB	57.0382	-3.40231	Strobilurus stephanocystis
2005	5	22	GB	57.0382	-3.40231	Strobilurus stephanocystis
2004	6	12	GB	57.0382	-3.40231	Strobilurus stephanocystis
2000	3	30	GB	57.04	-3.23757	Strobilurus stephanocystis
2002	4	28	GB	57.04	-3.23757	Strobilurus stephanocystis
1998	4	1	GB	57.04	-3.23757	Strobilurus stephanocystis
1999	5	18	GB	57.04	-3.23757	Strobilurus stephanocystis
2000	4	16	GB	57.0415	-3.07281	Strobilurus stephanocystis
1862	1	1	GB	57.0439	-2.74326	Strobilurus stephanocystis
1999	5	9	GB	57.0447	-2.57846	Strobilurus stephanocystis
1999	5	9	GB	57.0447	-2.57846	Strobilurus stephanocystis
2008	4	21	GB	57.0676	-2.48812	Strobilurus stephanocystis
2006	3	31	GB	57.0734	-3.016	Strobilurus stephanocystis
2000	4	17	GB	57.0734	-3.016	Strobilurus stephanocystis
2007	4	3	GB	57.0734	-3.016	Strobilurus stephanocystis
2000	4	10	GB	57.0987	-3.92458	Strobilurus stephanocystis
2000	4	10	GB	57.0987	-3.92458	Strobilurus stephanocystis
2000	4	9	GB	57.1215	-3.90098	Strobilurus stephanocystis
2000	4	9	GB	57.1215	-3.90098	Strobilurus stephanocystis
1960	4	25	GB	57.1239	-3.73591	Strobilurus stephanocystis
1960	4	25	GB	57.1239	-3.73591	Strobilurus stephanocystis
1960	5	29	GB	57.1239	-3.73591	Strobilurus stephanocystis
1997	5	28	GB	57.1239	-3.73591	Strobilurus stephanocystis
1960	5	29	GB	57.1239	-3.73591	Strobilurus stephanocystis
1960	5	30	GB	57.146	-3.76174	Strobilurus stephanocystis
1960	5	30	GB	57.146	-3.76174	Strobilurus stephanocystis
1997	5	28	GB	57.1543	-3.81173	Strobilurus stephanocystis
1960	4	26	GB	57.1547	-3.77869	Strobilurus stephanocystis
1960	4	26	GB	57.1547	-3.77869	Strobilurus stephanocystis
2007	4	24	GB	57.1906	-4.77348	Strobilurus stephanocystis
2001	5	24	GB	57.2159	-3.57463	Strobilurus stephanocystis
2001	5	24	GB	57.2288	-3.6166	Strobilurus stephanocystis
1991	9	11	GB	57.2306	-3.71944	Strobilurus stephanocystis
2008	4	17	GB	57.2468	-3.61739	Strobilurus stephanocystis
2013	4	20	GB	57.4175	-4.78188	Strobilurus stephanocystis
2013	4	20	GB	57.4175	-4.78188	Strobilurus stephanocystis
1982	5	30	GB	57.6282	-5.43509	Strobilurus stephanocystis
1990	8	13	GB	57.9207	-4.44961	Strobilurus stephanocystis
2003	3	16	GB	58.2518	-3.59731	Strobilurus stephanocystis
2013	5	16	GB	58.3031	-3.92045	Strobilurus stephanocystis
2015	3	27	GB	58.5234	-3.78479	Strobilurus stephanocystis
2007	4	16	GB	58.5234	-3.78479	Strobilurus stephanocystis
1997	11	10	IM	54.1829	-4.61425	Strobilurus stephanocystis
2004	6	12	IT	46.5189	11.4992	Strobilurus stephanocystis
2011	11	13	JP	34.8407	134.059	Strobilurus stephanocystis
1994	11	20	JP	35.0795	138.857	Strobilurus stephanocystis
1994	11	20	JP	35.0795	138.857	Strobilurus stephanocystis
2014	12	13	JP	35.1428	139.156	Strobilurus stephanocystis
2015	11	1	JP	35.1771	139.104	Strobilurus stephanocystis
2014	12	25	JP	35.1771	139.104	Strobilurus stephanocystis
2014	12	25	JP	35.1771	139.104	Strobilurus stephanocystis
2011	1	13	JP	35.2415	139.118	Strobilurus stephanocystis
2007	1	18	JP	35.2415	139.118	Strobilurus stephanocystis
2010	6	24	JP	35.2415	139.118	Strobilurus stephanocystis
2010	11	18	JP	35.2415	139.118	Strobilurus stephanocystis
2008	11	30	JP	35.2415	139.118	Strobilurus stephanocystis
1992	11	19	JP	35.3366	140.384	Strobilurus stephanocystis
1982	11	3	JP	35.3616	140.384	Strobilurus stephanocystis
1997	11	28	JP	35.3616	140.384	Strobilurus stephanocystis
1983	12	1	JP	35.3616	140.384	Strobilurus stephanocystis
1983	12	1	JP	35.3616	140.384	Strobilurus stephanocystis
1984	10	27	JP	35.3903	133.534	Strobilurus stephanocystis
1991	11	22	JP	35.5949	140.134	Strobilurus stephanocystis
1993	12	17	JP	35.5949	140.134	Strobilurus stephanocystis
1995	11	12	JP	35.5949	140.509	Strobilurus stephanocystis
2000	11	24	JP	35.6116	140.059	Strobilurus stephanocystis
2009	11	26	JP	35.6285	140.353	Strobilurus stephanocystis
1984	11	22	JP	35.6363	139.723	Strobilurus stephanocystis
1984	11	22	JP	35.6363	139.723	Strobilurus stephanocystis
1984	11	22	JP	35.6363	139.723	Strobilurus stephanocystis
1984	11	22	JP	35.6363	139.723	Strobilurus stephanocystis
1984	11	22	JP	35.6363	139.723	Strobilurus stephanocystis
1984	11	22	JP	35.6363	139.723	Strobilurus stephanocystis
1998	1	20	JP	35.6831	139.742	Strobilurus stephanocystis
1998	1	20	JP	35.6831	139.742	Strobilurus stephanocystis
1998	1	20	JP	35.6831	139.742	Strobilurus stephanocystis
1998	3	20	JP	35.6831	139.742	Strobilurus stephanocystis
1998	3	20	JP	35.6831	139.742	Strobilurus stephanocystis
1997	12	1	JP	35.6831	139.742	Strobilurus stephanocystis
1989	11	27	JP	35.7699	140.047	Strobilurus stephanocystis
1996	12	2	JP	36.0997	140.563	Strobilurus stephanocystis
2011	12	4	JP	36.1024	140.114	Strobilurus stephanocystis
2011	12	4	JP	36.1024	140.114	Strobilurus stephanocystis
1982	6	1	JP	36.1311	140.057	Strobilurus stephanocystis
1982	6	1	JP	36.1311	140.057	Strobilurus stephanocystis
1982	6	1	JP	36.1311	140.057	Strobilurus stephanocystis
1993	11	6	JP	36.1999	140.561	Strobilurus stephanocystis
2016	11	18	JP	36.386	136.484	Strobilurus stephanocystis
2016	11	18	JP	36.386	136.484	Strobilurus stephanocystis
1981	11	3	JP	36.4321	136.642	Strobilurus stephanocystis
2001	11	11	JP	36.4355	136.551	Strobilurus stephanocystis
1999	12	14	JP	36.6333	136.694	Strobilurus stephanocystis
1990	12	6	JP	36.6358	136.624	Strobilurus stephanocystis
2012	12	5	JP	37.0368	140.97	Strobilurus stephanocystis
1974	11	17	JP	37.4645	137.286	Strobilurus stephanocystis
1974	11	17	JP	37.4761	137.342	Strobilurus stephanocystis
1960	5	30	LT	54.6667	25.3167	Strobilurus stephanocystis
1962	7	14	LT	54.85	24.5833	Strobilurus stephanocystis
1999	5	4	LU	49.66	5.9	Strobilurus stephanocystis
1990	10	27	LU	49.66	6.25	Strobilurus stephanocystis
1990	10	10	LU	49.71	6.45	Strobilurus stephanocystis
1990	10	17	LU	49.73	6.46	Strobilurus stephanocystis
2004	6	20	LU	49.93	5.81	Strobilurus stephanocystis
2006	4	11	NL	51.8	5.25	Strobilurus stephanocystis
1991	5	16	NL	52.25	6.5	Strobilurus stephanocystis
1958	4	22	NL	52.2569	4.47639	Strobilurus stephanocystis
1958	4	22	NL	52.271	4.46654	Strobilurus stephanocystis
2014	3	12	NL	52.3	5.5	Strobilurus stephanocystis
2008	5	30	NL	52.35	6.5	Strobilurus stephanocystis
2008	5	30	NL	52.35	6.5	Strobilurus stephanocystis
2016	1	10	NL	52.5	4.65	Strobilurus stephanocystis
2015	6	16	NO	6.0005	4.9232	Strobilurus stephanocystis
1973	5	18	NO	58.0668	6.78648	Strobilurus stephanocystis
2010	10	14	NO	58.0698	7.97635	Strobilurus stephanocystis
2011	4	24	NO	58.0722	7.97125	Strobilurus stephanocystis
2003	4	23	NO	58.0869	7.76959	Strobilurus stephanocystis
2011	4	30	NO	58.1309	8.17705	Strobilurus stephanocystis
2009	4	28	NO	58.1472	8.05505	Strobilurus stephanocystis
1975	6	11	NO	58.1803	8.2944	Strobilurus stephanocystis
2009	9	19	NO	58.2024	7.13164	Strobilurus stephanocystis
2006	5	30	NO	58.2632	8.48981	Strobilurus stephanocystis
1979	6	5	NO	58.2643	7.2273	Strobilurus stephanocystis
2006	6	2	NO	58.2645	8.49968	Strobilurus stephanocystis
2006	4	26	NO	58.2647	8.49132	Strobilurus stephanocystis
1973	4	18	NO	58.2649	6.80827	Strobilurus stephanocystis
2006	5	15	NO	58.269	8.33947	Strobilurus stephanocystis
1973	4	17	NO	58.2942	6.44806	Strobilurus stephanocystis
1973	4	17	NO	58.319	6.34386	Strobilurus stephanocystis
1977	5	21	NO	58.3671	8.5949	Strobilurus stephanocystis
1979	6	2	NO	58.3827	7.7431	Strobilurus stephanocystis
2003	5	18	NO	58.4644	8.7009	Strobilurus stephanocystis
1977	5	22	NO	58.4696	8.8629	Strobilurus stephanocystis
2007	5	8	NO	58.4716	8.74713	Strobilurus stephanocystis
1977	5	22	NO	58.6626	8.819	Strobilurus stephanocystis
2018	11	17	NO	58.6844	9.22123	Strobilurus stephanocystis
1977	5	20	NO	58.6879	9.00723	Strobilurus stephanocystis
1977	5	19	NO	58.6892	9.0871	Strobilurus stephanocystis
1977	5	19	NO	58.6986	9.1467	Strobilurus stephanocystis
2019	6	3	NO	58.7069	9.21382	Strobilurus stephanocystis
2019	6	7	NO	58.7215	9.11035	Strobilurus stephanocystis
2008	5	1	NO	58.731	9.30605	Strobilurus stephanocystis
2018	5	19	NO	58.7312	9.29002	Strobilurus stephanocystis
2002	5	4	NO	58.7324	9.13406	Strobilurus stephanocystis
2014	5	24	NO	58.7335	9.28844	Strobilurus stephanocystis
2019	6	9	NO	58.7336	9.30556	Strobilurus stephanocystis
1977	5	19	NO	58.7346	8.9914	Strobilurus stephanocystis
1977	5	19	NO	58.7346	8.9914	Strobilurus stephanocystis
1979	6	3	NO	58.7525	7.5137	Strobilurus stephanocystis
2019	5	30	NO	58.7557	9.1029	Strobilurus stephanocystis
2018	10	9	NO	58.7557	9.1029	Strobilurus stephanocystis
1998	5	2	NO	58.8057	9.42406	Strobilurus stephanocystis
1960	6	7	NO	58.8668	9.40603	Strobilurus stephanocystis
1962	8	6	NO	58.8944	8.98992	Strobilurus stephanocystis
2016	5	5	NO	58.9096	11.4758	Strobilurus stephanocystis
2020	5	8	NO	58.913	11.4648	Strobilurus stephanocystis
2015	4	26	NO	58.9207	11.4979	Strobilurus stephanocystis
2015	4	26	NO	58.923	9.50378	Strobilurus stephanocystis
2017	4	22	NO	58.9295	11.5045	Strobilurus stephanocystis
2017	5	11	NO	58.9364	5.70756	Strobilurus stephanocystis
2015	11	28	NO	58.9438	11.4751	Strobilurus stephanocystis
2017	6	10	NO	58.9452	6.14257	Strobilurus stephanocystis
2017	6	10	NO	58.9452	6.14434	Strobilurus stephanocystis
2017	6	10	NO	58.9456	6.14263	Strobilurus stephanocystis
2017	6	10	NO	58.9461	6.14314	Strobilurus stephanocystis
2017	6	10	NO	58.9464	6.14393	Strobilurus stephanocystis
1987	5	26	NO	58.9572	8.85081	Strobilurus stephanocystis
1975	6	11	NO	58.9582	9.4781	Strobilurus stephanocystis
2020	4	29	NO	58.9585	5.761	Strobilurus stephanocystis
2016	5	22	NO	58.9612	6.10789	Strobilurus stephanocystis
2019	3	28	NO	58.9679	5.65673	Strobilurus stephanocystis
2013	10	9	NO	58.9687	9.9049	Strobilurus stephanocystis
2013	10	9	NO	58.9687	9.90487	Strobilurus stephanocystis
2019	12	7	NO	58.9758	6.01422	Strobilurus stephanocystis
2019	12	7	NO	58.9766	6.01251	Strobilurus stephanocystis
2019	12	7	NO	58.9768	6.01144	Strobilurus stephanocystis
2012	4	28	NO	58.9806	10.9575	Strobilurus stephanocystis
2007	10	20	NO	58.9838	9.84292	Strobilurus stephanocystis
2017	3	24	NO	58.9842	6.23747	Strobilurus stephanocystis
2011	5	30	NO	58.9868	10.0301	Strobilurus stephanocystis
2016	5	1	NO	58.9888	6.09057	Strobilurus stephanocystis
2019	4	28	NO	58.9906	11.4729	Strobilurus stephanocystis
2016	5	1	NO	58.9918	6.08788	Strobilurus stephanocystis
1973	5	6	NO	58.9956	9.73824	Strobilurus stephanocystis
2016	5	1	NO	58.9986	11.4734	Strobilurus stephanocystis
1982	6	12	NO	59.0018	9.75719	Strobilurus stephanocystis
2018	1	28	NO	59.0052	9.92753	Strobilurus stephanocystis
1975	4	27	NO	59.0101	11.0878	Strobilurus stephanocystis
1975	4	25	NO	59.0124	11.0796	Strobilurus stephanocystis
2010	10	10	NO	59.0127	10.134	Strobilurus stephanocystis
2014	5	18	NO	59.0136	9.85228	Strobilurus stephanocystis
2009	4	19	NO	59.0142	11.0989	Strobilurus stephanocystis
1972	4	30	NO	59.017	10.1407	Strobilurus stephanocystis
2009	4	19	NO	59.0198	11.1015	Strobilurus stephanocystis
2009	4	19	NO	59.0215	11.1108	Strobilurus stephanocystis
1973	5	31	NO	59.0221	11.0937	Strobilurus stephanocystis
2014	4	3	NO	59.0256	10.1768	Strobilurus stephanocystis
2017	9	9	NO	59.0268	6.0871	Strobilurus stephanocystis
2015	7	22	NO	59.0273	5.96337	Strobilurus stephanocystis
2006	9	9	NO	59.0388	10.1588	Strobilurus stephanocystis
1968	4	28	NO	59.0393	10.1501	Strobilurus stephanocystis
2014	6	5	NO	59.0437	5.94052	Strobilurus stephanocystis
2019	3	16	NO	59.0443	10.0896	Strobilurus stephanocystis
2016	4	21	NO	59.0454	5.93238	Strobilurus stephanocystis
2017	5	25	NO	59.0458	11.7163	Strobilurus stephanocystis
2019	4	23	NO	59.0484	6.22795	Strobilurus stephanocystis
2010	10	31	NO	59.0512	10.0445	Strobilurus stephanocystis
2017	6	13	NO	59.0513	5.94545	Strobilurus stephanocystis
2009	4	12	NO	59.0514	10.2742	Strobilurus stephanocystis
2014	3	9	NO	59.0517	5.94333	Strobilurus stephanocystis
2018	5	12	NO	59.0527	10.8848	Strobilurus stephanocystis
2019	5	18	NO	59.0558	6.1803	Strobilurus stephanocystis
2011	6	2	NO	59.0558	6.18769	Strobilurus stephanocystis
2014	4	4	NO	59.0561	5.93875	Strobilurus stephanocystis
2016	5	6	NO	59.0561	5.93875	Strobilurus stephanocystis
2010	5	13	NO	59.0575	6.18696	Strobilurus stephanocystis
2015	5	14	NO	59.0592	6.19022	Strobilurus stephanocystis
2016	2	12	NO	59.0597	6.05464	Strobilurus stephanocystis
2015	5	14	NO	59.06	6.18954	Strobilurus stephanocystis
2017	5	16	NO	59.0605	6.19132	Strobilurus stephanocystis
2019	3	2	NO	59.0622	6.19705	Strobilurus stephanocystis
2019	5	9	NO	59.0643	6.18732	Strobilurus stephanocystis
2019	5	9	NO	59.0645	6.18949	Strobilurus stephanocystis
2019	6	5	NO	59.0649	6.17696	Strobilurus stephanocystis
2015	5	16	NO	59.0654	6.17569	Strobilurus stephanocystis
2017	5	1	NO	59.066	6.16752	Strobilurus stephanocystis
2010	5	23	NO	59.0713	10.3085	Strobilurus stephanocystis
2014	4	20	NO	59.0719	10.2776	Strobilurus stephanocystis
2011	5	22	NO	59.0752	11.4057	Strobilurus stephanocystis
2017	6	6	NO	59.0772	5.90108	Strobilurus stephanocystis
1967	5	7	NO	59.0794	10.4467	Strobilurus stephanocystis
2020	1	9	NO	59.0798	5.91878	Strobilurus stephanocystis
2012	5	6	NO	59.0802	11.3927	Strobilurus stephanocystis
2012	5	6	NO	59.0828	11.3913	Strobilurus stephanocystis
2019	6	3	NO	59.0854	11.3919	Strobilurus stephanocystis
2019	4	19	NO	59.0857	11.391	Strobilurus stephanocystis
2014	7	23	NO	59.0928	5.95307	Strobilurus stephanocystis
2016	6	15	NO	59.0933	5.92412	Strobilurus stephanocystis
2016	6	15	NO	59.0939	5.92388	Strobilurus stephanocystis
2013	5	24	NO	59.0954	10.4017	Strobilurus stephanocystis
2015	4	19	NO	59.0968	10.4302	Strobilurus stephanocystis
2012	3	9	NO	59.1002	10.2636	Strobilurus stephanocystis
2014	4	22	NO	59.1007	10.2561	Strobilurus stephanocystis
2009	5	6	NO	59.1014	10.2562	Strobilurus stephanocystis
2019	5	28	NO	59.1035	10.8842	Strobilurus stephanocystis
2009	4	11	NO	59.1036	10.257	Strobilurus stephanocystis
2019	6	22	NO	59.1036	10.8842	Strobilurus stephanocystis
2018	5	11	NO	59.1043	10.8946	Strobilurus stephanocystis
2019	6	22	NO	59.1043	10.8842	Strobilurus stephanocystis
2005	4	12	NO	59.1044	10.388	Strobilurus stephanocystis
2018	5	11	NO	59.1067	10.8946	Strobilurus stephanocystis
2016	3	30	NO	59.1068	10.4316	Strobilurus stephanocystis
2018	5	11	NO	59.1082	10.8962	Strobilurus stephanocystis
2019	6	10	NO	59.1124	6.34131	Strobilurus stephanocystis
2005	3	28	NO	59.1132	11.3777	Strobilurus stephanocystis
2014	4	10	NO	59.114	10.1966	Strobilurus stephanocystis
2013	5	30	NO	59.1149	11.4774	Strobilurus stephanocystis
1985	6	6	NO	59.1169	9.72343	Strobilurus stephanocystis
2010	4	30	NO	59.1184	11.3111	Strobilurus stephanocystis
2012	3	19	NO	59.1195	11.3355	Strobilurus stephanocystis
2017	6	4	NO	59.1198	5.67098	Strobilurus stephanocystis
2007	4	5	NO	59.1213	11.2279	Strobilurus stephanocystis
1986	8	23	NO	59.125	9.65248	Strobilurus stephanocystis
1988	5	6	NO	59.1256	11.3735	Strobilurus stephanocystis
2007	5	1	NO	59.1275	11.4174	Strobilurus stephanocystis
2012	4	14	NO	59.1294	11.035	Strobilurus stephanocystis
2019	3	16	NO	59.1298	11.2721	Strobilurus stephanocystis
2010	5	9	NO	59.1316	11.4335	Strobilurus stephanocystis
2016	5	6	NO	59.1334	11.1768	Strobilurus stephanocystis
2011	4	19	NO	59.1336	10.1252	Strobilurus stephanocystis
2013	7	4	NO	59.1359	10.2625	Strobilurus stephanocystis
2018	9	26	NO	59.1364	11.4433	Strobilurus stephanocystis
2012	4	14	NO	59.1374	11.039	Strobilurus stephanocystis
2008	9	28	NO	59.1377	11.5818	Strobilurus stephanocystis
2010	3	30	NO	59.1428	11.3675	Strobilurus stephanocystis
2019	6	2	NO	59.1495	6.21394	Strobilurus stephanocystis
2010	3	28	NO	59.1495	10.9211	Strobilurus stephanocystis
2007	9	30	NO	59.15	6.34901	Strobilurus stephanocystis
1976	6	19	NO	59.1523	10.3536	Strobilurus stephanocystis
2011	4	13	NO	59.1527	10.3979	Strobilurus stephanocystis
2014	3	30	NO	59.1546	6.04361	Strobilurus stephanocystis
2015	5	1	NO	59.1549	10.3224	Strobilurus stephanocystis
2014	3	30	NO	59.1553	6.05798	Strobilurus stephanocystis
2012	4	24	NO	59.1584	11.0885	Strobilurus stephanocystis
2014	3	30	NO	59.1588	6.06027	Strobilurus stephanocystis
2014	6	12	NO	59.1588	10.9113	Strobilurus stephanocystis
2015	5	1	NO	59.1653	10.3311	Strobilurus stephanocystis
2017	6	10	NO	59.166	10.9291	Strobilurus stephanocystis
2014	5	11	NO	59.1686	11.4828	Strobilurus stephanocystis
2009	4	10	NO	59.17	11.0117	Strobilurus stephanocystis
2018	5	2	NO	59.1733	10.3168	Strobilurus stephanocystis
2016	12	26	NO	59.1759	10.2728	Strobilurus stephanocystis
2015	4	8	NO	59.178	10.4207	Strobilurus stephanocystis
2011	4	17	NO	59.1796	10.4262	Strobilurus stephanocystis
2012	5	4	NO	59.1798	11.0818	Strobilurus stephanocystis
2008	4	13	NO	59.1802	11.0212	Strobilurus stephanocystis
2010	5	13	NO	59.1843	10.9928	Strobilurus stephanocystis
2012	3	21	NO	59.1844	11.0285	Strobilurus stephanocystis
2007	12	8	NO	59.1844	9.59332	Strobilurus stephanocystis
2011	10	8	NO	59.1858	10.0769	Strobilurus stephanocystis
2010	5	2	NO	59.1858	10.4196	Strobilurus stephanocystis
2011	10	8	NO	59.1859	10.0765	Strobilurus stephanocystis
2012	4	21	NO	59.188	11.0385	Strobilurus stephanocystis
2009	4	16	NO	59.197	11.0138	Strobilurus stephanocystis
2013	4	20	NO	59.1989	10.4193	Strobilurus stephanocystis
2017	12	9	NO	59.1994	10.28	Strobilurus stephanocystis
2020	4	21	NO	59.2098	10.4564	Strobilurus stephanocystis
2020	5	1	NO	59.2112	6.25745	Strobilurus stephanocystis
2011	4	24	NO	59.2127	10.5477	Strobilurus stephanocystis
2014	4	25	NO	59.2153	9.59412	Strobilurus stephanocystis
2014	4	25	NO	59.2158	9.59343	Strobilurus stephanocystis
2019	5	18	NO	59.2237	10.4659	Strobilurus stephanocystis
2009	4	12	NO	59.2256	11.8006	Strobilurus stephanocystis
2005	5	2	NO	59.2258	10.7434	Strobilurus stephanocystis
2005	5	2	NO	59.2258	10.7434	Strobilurus stephanocystis
2008	5	2	NO	59.2299	10.7803	Strobilurus stephanocystis
1953	4	25	NO	59.2303	10.4061	Strobilurus stephanocystis
2018	4	22	NO	59.2335	11.0713	Strobilurus stephanocystis
2017	5	25	NO	59.2345	6.38619	Strobilurus stephanocystis
2011	4	25	NO	59.2356	10.1782	Strobilurus stephanocystis
2017	5	25	NO	59.2366	6.39697	Strobilurus stephanocystis
2017	5	25	NO	59.2378	6.39564	Strobilurus stephanocystis
2017	5	25	NO	59.2392	6.40984	Strobilurus stephanocystis
2009	5	14	NO	59.2399	11.0106	Strobilurus stephanocystis
2013	6	9	NO	59.2401	10.699	Strobilurus stephanocystis
2017	5	25	NO	59.2418	6.42481	Strobilurus stephanocystis
1957	5	19	NO	59.2509	10.7433	Strobilurus stephanocystis
2012	4	29	NO	59.2532	11.0371	Strobilurus stephanocystis
1995	5	1	NO	59.271	11.009	Strobilurus stephanocystis
2014	4	14	NO	59.2757	11.1064	Strobilurus stephanocystis
2012	4	23	NO	59.2784	10.5005	Strobilurus stephanocystis
2010	5	3	NO	59.2859	10.406	Strobilurus stephanocystis
2018	5	3	NO	59.2882	11.1393	Strobilurus stephanocystis
2012	4	11	NO	59.2922	10.4152	Strobilurus stephanocystis
1997	5	12	NO	59.2927	10.4132	Strobilurus stephanocystis
1979	5	20	NO	59.2927	10.4132	Strobilurus stephanocystis
1966	5	19	NO	59.2955	10.7632	Strobilurus stephanocystis
1967	5	15	NO	59.2971	9.9218	Strobilurus stephanocystis
2012	6	1	NO	59.2998	11.4495	Strobilurus stephanocystis
2008	5	16	NO	59.3022	10.7701	Strobilurus stephanocystis
1984	5	6	NO	59.3026	10.3258	Strobilurus stephanocystis
2002	5	9	NO	59.3053	10.0274	Strobilurus stephanocystis
1971	5	2	NO	59.3054	10.6934	Strobilurus stephanocystis
1983	4	19	NO	59.3095	10.5193	Strobilurus stephanocystis
2009	5	5	NO	59.3232	10.4257	Strobilurus stephanocystis
2008	10	19	NO	59.327	10.6501	Strobilurus stephanocystis
2009	4	25	NO	59.3325	10.996	Strobilurus stephanocystis
1967	4	16	NO	59.3346	10.6633	Strobilurus stephanocystis
2011	10	7	NO	59.3456	10.6608	Strobilurus stephanocystis
2017	11	5	NO	59.3458	10.6613	Strobilurus stephanocystis
2012	3	10	NO	59.352	10.7287	Strobilurus stephanocystis
1987	5	24	NO	59.3541	8.7978	Strobilurus stephanocystis
2012	4	13	NO	59.3555	10.671	Strobilurus stephanocystis
2017	4	22	NO	59.3637	5.5637	Strobilurus stephanocystis
2013	6	12	NO	59.364	10.6765	Strobilurus stephanocystis
2010	4	22	NO	59.3848	10.3108	Strobilurus stephanocystis
2014	11	8	NO	59.3915	10.6506	Strobilurus stephanocystis
2015	5	2	NO	59.4005	10.7676	Strobilurus stephanocystis
1987	5	23	NO	59.403	8.47988	Strobilurus stephanocystis
1987	5	23	NO	59.405	8.42618	Strobilurus stephanocystis
2009	4	17	NO	59.4208	10.628	Strobilurus stephanocystis
1989	4	16	NO	59.4235	10.5935	Strobilurus stephanocystis
1989	4	16	NO	59.4235	10.5935	Strobilurus stephanocystis
1976	4	28	NO	59.425	10.6197	Strobilurus stephanocystis
2011	6	4	NO	59.4317	10.6245	Strobilurus stephanocystis
2017	6	16	NO	59.4462	10.4756	Strobilurus stephanocystis
2017	5	1	NO	59.4517	10.6287	Strobilurus stephanocystis
2006	4	30	NO	59.4524	10.6176	Strobilurus stephanocystis
2009	11	28	NO	59.4539	10.6326	Strobilurus stephanocystis
2015	4	2	NO	59.4651	10.6561	Strobilurus stephanocystis
2014	4	13	NO	59.4655	10.6595	Strobilurus stephanocystis
2012	5	10	NO	59.4657	10.6583	Strobilurus stephanocystis
2018	5	30	NO	59.4658	10.6592	Strobilurus stephanocystis
1979	5	13	NO	59.4832	10.6401	Strobilurus stephanocystis
1977	5	15	NO	59.4832	10.6401	Strobilurus stephanocystis
2015	6	6	NO	59.4852	10.4961	Strobilurus stephanocystis
1961	5		NO	59.4866	10.7215	Strobilurus stephanocystis
2010	4	18	NO	59.5031	10.6486	Strobilurus stephanocystis
2012	5	5	NO	59.5032	10.3631	Strobilurus stephanocystis
2007	11	18	NO	59.5032	10.6544	Strobilurus stephanocystis
2017	5	3	NO	59.504	10.6588	Strobilurus stephanocystis
2009	4	19	NO	59.5042	10.6616	Strobilurus stephanocystis
2009	10	18	NO	59.5052	10.6494	Strobilurus stephanocystis
2010	5	29	NO	59.5075	10.6296	Strobilurus stephanocystis
2017	11	15	NO	59.5103	10.6383	Strobilurus stephanocystis
1973	4	7	NO	59.5206	10.3418	Strobilurus stephanocystis
1976	5	28	NO	59.5206	10.3418	Strobilurus stephanocystis
1968	5	26	NO	59.5255	10.476	Strobilurus stephanocystis
1981	5	30	NO	59.5272	10.317	Strobilurus stephanocystis
1971	5	28	NO	59.5513	8.6197	Strobilurus stephanocystis
2010	5	2	NO	59.5642	9.706	Strobilurus stephanocystis
2006	4	24	NO	59.565	10.1238	Strobilurus stephanocystis
2018	5	8	NO	59.5661	10.1312	Strobilurus stephanocystis
2009	5	8	NO	59.5663	10.1229	Strobilurus stephanocystis
2009	5	28	NO	59.5721	9.72173	Strobilurus stephanocystis
1966	5	1	NO	59.5732	10.6197	Strobilurus stephanocystis
1964	5	24	NO	59.5832	10.5405	Strobilurus stephanocystis
2019	5	27	NO	59.611	10.4142	Strobilurus stephanocystis
1972	6	4	NO	59.6168	10.1418	Strobilurus stephanocystis
1999	8	20	NO	59.6259	9.76411	Strobilurus stephanocystis
1972	5	16	NO	59.6317	9.5054	Strobilurus stephanocystis
2010	5	31	NO	59.6603	10.2976	Strobilurus stephanocystis
2019	4	4	NO	59.6661	10.588	Strobilurus stephanocystis
2012	4	16	NO	59.6664	10.7637	Strobilurus stephanocystis
2020	3	29	NO	59.6676	10.5641	Strobilurus stephanocystis
2018	4	21	NO	59.6676	10.5641	Strobilurus stephanocystis
2017	4	22	NO	59.6676	10.5641	Strobilurus stephanocystis
2016	6	17	NO	59.6723	10.6142	Strobilurus stephanocystis
1977	5	18	NO	59.6893	10.7758	Strobilurus stephanocystis
1961	5	11	NO	59.6909	10.7483	Strobilurus stephanocystis
1991	5	4	NO	59.6928	10.5713	Strobilurus stephanocystis
1966	5	31	NO	59.6928	10.5713	Strobilurus stephanocystis
1977	5	14	NO	59.6977	10.7567	Strobilurus stephanocystis
1947	6	8	NO	59.708	10.8203	Strobilurus stephanocystis
1973	4	22	NO	59.7157	10.9096	Strobilurus stephanocystis
1947	6	20	NO	59.717	10.8836	Strobilurus stephanocystis
1960	5	22	NO	59.7255	10.8568	Strobilurus stephanocystis
2010	5	22	NO	59.7284	11.3507	Strobilurus stephanocystis
1976	5	6	NO	59.7288	10.7761	Strobilurus stephanocystis
2014	5	17	NO	59.7317	11.35	Strobilurus stephanocystis
2010	9	14	NO	59.7366	10.0487	Strobilurus stephanocystis
2014	5	18	NO	59.7367	11.3424	Strobilurus stephanocystis
1962	10	7	NO	59.7372	10.7878	Strobilurus stephanocystis
1973	5	13	NO	59.7434	10.8578	Strobilurus stephanocystis
1962	9	26	NO	59.7452	10.8594	Strobilurus stephanocystis
1963	5	12	NO	59.7509	10.2086	Strobilurus stephanocystis
1963	5		NO	59.7605	10.5828	Strobilurus stephanocystis
1961	5	11	NO	59.7689	10.3977	Strobilurus stephanocystis
2009	5	7	NO	59.7696	10.0613	Strobilurus stephanocystis
1975	5	3	NO	59.7708	10.0304	Strobilurus stephanocystis
2019	5	3	NO	59.7732	10.6996	Strobilurus stephanocystis
2018	4	25	NO	59.7785	10.6985	Strobilurus stephanocystis
2019	5	12	NO	59.7785	10.6985	Strobilurus stephanocystis
2002	5	6	NO	59.782	9.92799	Strobilurus stephanocystis
2012	5	18	NO	59.7827	9.91919	Strobilurus stephanocystis
1966	5	30	NO	59.7918	10.7319	Strobilurus stephanocystis
1966	5	30	NO	59.7918	10.7319	Strobilurus stephanocystis
2020	3	18	NO	59.8108	10.7567	Strobilurus stephanocystis
2010	10	2	NO	59.8125	10.6894	Strobilurus stephanocystis
1956	6	30	NO	59.8443	10.6365	Strobilurus stephanocystis
1972	5	2	NO	59.8563	10.4535	Strobilurus stephanocystis
1967	5	2	NO	59.8593	10.5411	Strobilurus stephanocystis
1966	6	10	NO	59.8632	10.4767	Strobilurus stephanocystis
1983	5	14	NO	59.8634	9.47169	Strobilurus stephanocystis
2017	5	13	NO	59.866	10.7525	Strobilurus stephanocystis
2010	5	13	NO	59.876	10.5857	Strobilurus stephanocystis
1963	5	30	NO	59.8785	10.5551	Strobilurus stephanocystis
1964	5	3	NO	59.8845	10.5401	Strobilurus stephanocystis
2014	5	21	NO	59.8864	10.612	Strobilurus stephanocystis
2009	6	19	NO	59.8887	10.5558	Strobilurus stephanocystis
2009	6	19	NO	59.8887	10.5558	Strobilurus stephanocystis
2004	11	1	NO	59.8904	10.7129	Strobilurus stephanocystis
2009	5	7	NO	59.8932	10.7305	Strobilurus stephanocystis
2016	4	26	NO	59.8936	10.7332	Strobilurus stephanocystis
2009	10	11	NO	59.8944	10.594	Strobilurus stephanocystis
1967	4	2	NO	59.8965	10.5496	Strobilurus stephanocystis
2016	5	22	NO	59.8974	11.0802	Strobilurus stephanocystis
1963	5	15	NO	59.8976	10.6123	Strobilurus stephanocystis
2012	5	8	NO	59.8979	10.7306	Strobilurus stephanocystis
2014	4	21	NO	59.8988	10.6721	Strobilurus stephanocystis
1971	5	30	NO	59.9022	6.6276	Strobilurus stephanocystis
1972	5	22	NO	59.9022	6.6276	Strobilurus stephanocystis
1973	4	24	NO	59.9031	10.6688	Strobilurus stephanocystis
1976	4	10	NO	59.9058	10.6681	Strobilurus stephanocystis
1955	5	24	NO	59.9074	10.6882	Strobilurus stephanocystis
1971	4	18	NO	59.9093	10.6808	Strobilurus stephanocystis
2014	4	11	NO	59.9101	10.669	Strobilurus stephanocystis
2015	5	10	NO	59.9115	10.5375	Strobilurus stephanocystis
2013	6	29	NO	59.9125	10.87	Strobilurus stephanocystis
2009	5	3	NO	59.9145	10.8327	Strobilurus stephanocystis
1972	5	14	NO	59.9148	10.6703	Strobilurus stephanocystis
1976	5	8	NO	59.9253	9.6873	Strobilurus stephanocystis
2019	5	19	NO	59.9311	10.8558	Strobilurus stephanocystis
2015	4	18	NO	59.9313	10.8564	Strobilurus stephanocystis
2015	6	3	NO	59.9314	10.8572	Strobilurus stephanocystis
2020	5	4	NO	59.9316	10.8572	Strobilurus stephanocystis
2016	5	4	NO	59.9322	10.8577	Strobilurus stephanocystis
2014	3	13	NO	59.934	10.699	Strobilurus stephanocystis
1919	5	4	NO	59.9375	10.6464	Strobilurus stephanocystis
2015	5	14	NO	59.9376	10.7454	Strobilurus stephanocystis
2014	5	8	NO	59.9376	10.7454	Strobilurus stephanocystis
2014	10	31	NO	59.9409	10.7474	Strobilurus stephanocystis
1998	4	1	NO	59.9418	10.0031	Strobilurus stephanocystis
1957	5	12	NO	59.9429	10.61	Strobilurus stephanocystis
1957	5	12	NO	59.9429	10.61	Strobilurus stephanocystis
1907	11	5	NO	59.9451	10.6915	Strobilurus stephanocystis
2014	5	1	NO	59.946	10.8383	Strobilurus stephanocystis
2017	4	22	NO	59.9463	10.8193	Strobilurus stephanocystis
2015	5	5	NO	59.9466	10.832	Strobilurus stephanocystis
2018	5	6	NO	59.9467	10.8368	Strobilurus stephanocystis
2016	5	7	NO	59.9468	10.8393	Strobilurus stephanocystis
2017	5	1	NO	59.9469	10.8393	Strobilurus stephanocystis
2019	6	2	NO	59.9471	10.8406	Strobilurus stephanocystis
2018	11	13	NO	59.9473	10.8208	Strobilurus stephanocystis
2019	5	17	NO	59.9486	10.832	Strobilurus stephanocystis
1963	5	19	NO	59.949	10.7302	Strobilurus stephanocystis
2019	4	19	NO	59.9504	10.8343	Strobilurus stephanocystis
2014	4	22	NO	59.9514	10.8411	Strobilurus stephanocystis
2017	5	15	NO	59.9515	10.6525	Strobilurus stephanocystis
2015	5	10	NO	59.9515	10.8319	Strobilurus stephanocystis
2010	5	1	NO	59.9519	10.8286	Strobilurus stephanocystis
1974	5	5	NO	59.9594	10.5436	Strobilurus stephanocystis
2014	5	17	NO	59.9634	10.6023	Strobilurus stephanocystis
2011	5	17	NO	59.968	10.5914	Strobilurus stephanocystis
2014	4	7	NO	59.9723	10.8829	Strobilurus stephanocystis
2010	5	30	NO	59.9728	10.2743	Strobilurus stephanocystis
1945	5		NO	59.975	10.7379	Strobilurus stephanocystis
2017	5	30	NO	59.9752	10.9093	Strobilurus stephanocystis
2016	5	21	NO	59.9974	10.7599	Strobilurus stephanocystis
2015	5	12	NO	59.9978	10.7595	Strobilurus stephanocystis
2020	1	2	NO	59.9989	10.902	Strobilurus stephanocystis
1975	5	18	NO	59.9993	10.5135	Strobilurus stephanocystis
2015	6	16	NO	60.001	4.923	Strobilurus stephanocystis
2015	6	16	NO	60.001	4.923	Strobilurus stephanocystis
2020	5	7	NO	60.0017	10.7612	Strobilurus stephanocystis
2014	4	30	NO	60.002	10.7641	Strobilurus stephanocystis
2019	5	13	NO	60.0027	10.7629	Strobilurus stephanocystis
1978	4	29	NO	60.0037	10.2641	Strobilurus stephanocystis
2014	4	25	NO	60.0055	10.9149	Strobilurus stephanocystis
2019	5	11	NO	60.0069	10.9219	Strobilurus stephanocystis
2013	6	20	NO	60.0084	10.9135	Strobilurus stephanocystis
2019	4	28	NO	60.0124	10.2742	Strobilurus stephanocystis
2019	10	1	NO	60.0182	10.943	Strobilurus stephanocystis
2019	5	12	NO	60.0189	10.9445	Strobilurus stephanocystis
2015	4	3	NO	60.0322	10.2605	Strobilurus stephanocystis
2014	5	27	NO	60.0472	11.5421	Strobilurus stephanocystis
2000	5	29	NO	60.0492	10.2455	Strobilurus stephanocystis
1973	4	28	NO	60.0503	10.177	Strobilurus stephanocystis
2013	6	5	NO	60.0518	10.27	Strobilurus stephanocystis
2009	5	9	NO	60.0538	10.2541	Strobilurus stephanocystis
2015	5	3	NO	60.0544	10.2615	Strobilurus stephanocystis
2008	5	20	NO	60.0583	9.92541	Strobilurus stephanocystis
1985	5	26	NO	60.0609	9.51049	Strobilurus stephanocystis
2014	5	31	NO	60.063	10.043	Strobilurus stephanocystis
2010	5	17	NO	60.0667	10.0818	Strobilurus stephanocystis
2011	4	17	NO	60.0703	10.0506	Strobilurus stephanocystis
1972	5	28	NO	60.073	10.3372	Strobilurus stephanocystis
2011	5	29	NO	60.0731	10.087	Strobilurus stephanocystis
2013	5	1	NO	60.0737	10.2599	Strobilurus stephanocystis
2013	5	1	NO	60.074	10.2533	Strobilurus stephanocystis
2014	5	18	NO	60.0758	10.2612	Strobilurus stephanocystis
2014	5	18	NO	60.0764	10.2611	Strobilurus stephanocystis
2012	6	5	NO	60.078	10.2586	Strobilurus stephanocystis
1967	4	16	NO	60.0781	10.2835	Strobilurus stephanocystis
1966	5	19	NO	60.0781	10.2835	Strobilurus stephanocystis
1966	5	19	NO	60.0781	10.2835	Strobilurus stephanocystis
1966	5	18	NO	60.0781	10.2835	Strobilurus stephanocystis
1966	5	19	NO	60.0781	10.2835	Strobilurus stephanocystis
1968	5	12	NO	60.0781	10.2835	Strobilurus stephanocystis
1966	5	21	NO	60.0781	10.2835	Strobilurus stephanocystis
1966	6	22	NO	60.0781	10.2835	Strobilurus stephanocystis
1966	6	22	NO	60.0781	10.2835	Strobilurus stephanocystis
1967	8	20	NO	60.0781	10.2835	Strobilurus stephanocystis
2013	8	9	NO	60.0782	10.2583	Strobilurus stephanocystis
2010	5	2	NO	60.0788	10.0798	Strobilurus stephanocystis
2013	6	30	NO	60.0797	10.2513	Strobilurus stephanocystis
1966	5	19	NO	60.0799	10.285	Strobilurus stephanocystis
1967	6	1	NO	60.0799	10.285	Strobilurus stephanocystis
2013	7	2	NO	60.0805	10.2753	Strobilurus stephanocystis
2012	5	4	NO	60.0805	10.2751	Strobilurus stephanocystis
2014	6	19	NO	60.0807	10.2506	Strobilurus stephanocystis
2009	4	19	NO	60.0837	10.2732	Strobilurus stephanocystis
2015	5	14	NO	60.0838	10.0778	Strobilurus stephanocystis
2012	5	19	NO	60.0838	9.81233	Strobilurus stephanocystis
2010	5	26	NO	60.0843	10.0572	Strobilurus stephanocystis
1969	5	22	NO	60.0843	10.2852	Strobilurus stephanocystis
2009	5	2	NO	60.0863	10.2785	Strobilurus stephanocystis
2016	5	15	NO	60.0867	10.0537	Strobilurus stephanocystis
2010	4	18	NO	60.0871	10.2827	Strobilurus stephanocystis
2013	11	5	NO	60.0872	10.2829	Strobilurus stephanocystis
2014	4	4	NO	60.0874	10.2437	Strobilurus stephanocystis
2013	6	2	NO	60.0874	10.2509	Strobilurus stephanocystis
2009	5	17	NO	60.0885	9.94117	Strobilurus stephanocystis
2014	5	18	NO	60.089	10.249	Strobilurus stephanocystis
2013	11	16	NO	60.0893	10.2747	Strobilurus stephanocystis
2013	6	2	NO	60.0897	10.2512	Strobilurus stephanocystis
2013	10	28	NO	60.0903	10.249	Strobilurus stephanocystis
2013	7	5	NO	60.0908	10.2494	Strobilurus stephanocystis
2013	6	24	NO	60.0919	10.2351	Strobilurus stephanocystis
2014	4	9	NO	60.1012	10.2478	Strobilurus stephanocystis
2008	5	1	NO	60.1093	10.3093	Strobilurus stephanocystis
2013	6	2	NO	60.1118	10.2362	Strobilurus stephanocystis
2015	5	25	NO	60.1159	10.0616	Strobilurus stephanocystis
2010	6	12	NO	60.1164	10.0622	Strobilurus stephanocystis
1967	4	16	NO	60.118	10.8534	Strobilurus stephanocystis
2015	5	2	NO	60.1191	10.2481	Strobilurus stephanocystis
2010	6	12	NO	60.1264	10.3776	Strobilurus stephanocystis
2009	5	9	NO	60.128	10.3054	Strobilurus stephanocystis
2018	4	15	NO	60.1298	10.2418	Strobilurus stephanocystis
2011	5	29	NO	60.1312	10.0396	Strobilurus stephanocystis
2013	5	18	NO	60.1314	9.99838	Strobilurus stephanocystis
2019	5	17	NO	60.1314	10.0003	Strobilurus stephanocystis
2011	5	27	NO	60.1316	10.2522	Strobilurus stephanocystis
2013	6	2	NO	60.1323	10.2097	Strobilurus stephanocystis
2020	5	13	NO	60.134	10.2269	Strobilurus stephanocystis
2006	5	17	NO	60.1356	10.0197	Strobilurus stephanocystis
2017	4	14	NO	60.1398	5.08169	Strobilurus stephanocystis
2019	5	17	NO	60.1407	10.0022	Strobilurus stephanocystis
2013	6	3	NO	60.1415	10.2571	Strobilurus stephanocystis
2014	5	17	NO	60.1421	10.0133	Strobilurus stephanocystis
2008	4	28	NO	60.1428	10.1617	Strobilurus stephanocystis
2008	5	28	NO	60.1443	10.0299	Strobilurus stephanocystis
2011	5	29	NO	60.1455	10.0247	Strobilurus stephanocystis
2014	4	20	NO	60.1456	10.0375	Strobilurus stephanocystis
2012	4	13	NO	60.1474	10.3132	Strobilurus stephanocystis
2014	5	17	NO	60.1485	9.99908	Strobilurus stephanocystis
2014	5	17	NO	60.1529	10.0187	Strobilurus stephanocystis
2016	4	27	NO	60.1537	10.3293	Strobilurus stephanocystis
2014	4	20	NO	60.1542	10.0389	Strobilurus stephanocystis
2011	4	23	NO	60.1553	10.098	Strobilurus stephanocystis
2011	4	27	NO	60.157	10.302	Strobilurus stephanocystis
2012	4	29	NO	60.1667	5.935	Strobilurus stephanocystis
1971	4	25	NO	60.1674	5.30335	Strobilurus stephanocystis
1951	6	17	NO	60.1745	10.2527	Strobilurus stephanocystis
1952	5	1	NO	60.1746	10.2347	Strobilurus stephanocystis
2012	5	5	NO	60.1859	10.2963	Strobilurus stephanocystis
2010	4	29	NO	60.1931	10.2466	Strobilurus stephanocystis
2012	4	15	NO	60.1992	10.1554	Strobilurus stephanocystis
2012	5	1	NO	60.2127	10.3508	Strobilurus stephanocystis
2013	5	25	NO	60.2156	10.3052	Strobilurus stephanocystis
2013	6	30	NO	60.2175	10.2961	Strobilurus stephanocystis
2014	5	6	NO	60.2217	10.3127	Strobilurus stephanocystis
2013	6	1	NO	60.2225	10.3477	Strobilurus stephanocystis
2013	5	25	NO	60.2228	10.3806	Strobilurus stephanocystis
2005	5	6	NO	60.2272	10.981	Strobilurus stephanocystis
1967	4	22	NO	60.2283	5.39585	Strobilurus stephanocystis
2015	4	29	NO	60.2324	10.3733	Strobilurus stephanocystis
1981	7	3	NO	60.2516	9.38841	Strobilurus stephanocystis
2007	5	13	NO	60.2584	5.27637	Strobilurus stephanocystis
2015	5	10	NO	60.2594	5.27335	Strobilurus stephanocystis
2013	5	22	NO	60.2596	5.2728	Strobilurus stephanocystis
2017	4	28	NO	60.26	5.27508	Strobilurus stephanocystis
2014	6	20	NO	60.26	5.27508	Strobilurus stephanocystis
2013	5	22	NO	60.26	5.2728	Strobilurus stephanocystis
2013	5	14	NO	60.2609	5.27241	Strobilurus stephanocystis
2015	5	13	NO	60.2629	10.5006	Strobilurus stephanocystis
1967	4	23	NO	60.2652	10.4264	Strobilurus stephanocystis
1969	6	1	NO	60.2669	10.437	Strobilurus stephanocystis
1978	5	12	NO	60.2935	10.69	Strobilurus stephanocystis
1983	5	16	NO	60.2949	10.7277	Strobilurus stephanocystis
1979	5	26	NO	60.2959	11.0625	Strobilurus stephanocystis
2012	5	30	NO	60.2963	10.1867	Strobilurus stephanocystis
2013	5	25	NO	60.2985	10.452	Strobilurus stephanocystis
2009	5	18	NO	60.3508	10.361	Strobilurus stephanocystis
2019	5	30	NO	60.3532	10.4223	Strobilurus stephanocystis
1975	5	4	NO	60.3848	10.5677	Strobilurus stephanocystis
2017	5	19	NO	60.4274	10.3362	Strobilurus stephanocystis
1979	5	24	NO	60.4301	11.0922	Strobilurus stephanocystis
2020	5	18	NO	60.4379	10.2499	Strobilurus stephanocystis
2019	4	8	NO	60.4454	6.72041	Strobilurus stephanocystis
2019	6	5	NO	60.4606	6.59039	Strobilurus stephanocystis
2010	4	13	NO	60.4691	5.28376	Strobilurus stephanocystis
2001	3	31	NO	60.489	6.88065	Strobilurus stephanocystis
2002	3	31	NO	60.4935	6.85304	Strobilurus stephanocystis
2017	5	10	NO	60.5193	6.76101	Strobilurus stephanocystis
2018	5	2	NO	60.525	6.73997	Strobilurus stephanocystis
2009	5	5	NO	60.5594	10.0495	Strobilurus stephanocystis
1896	8		NO	60.5795	11.9649	Strobilurus stephanocystis
2001	4	12	NO	60.5799	6.94954	Strobilurus stephanocystis
2003	4	21	NO	60.5843	6.91183	Strobilurus stephanocystis
1948	5	31	NO	60.5962	6.56077	Strobilurus stephanocystis
1984	5	31	NO	60.6233	10.7081	Strobilurus stephanocystis
1948	5	28	NO	60.6297	6.43026	Strobilurus stephanocystis
1983	6	3	NO	60.6375	12.2756	Strobilurus stephanocystis
1948	5	6	NO	60.6383	6.41126	Strobilurus stephanocystis
1948	5	1	NO	60.639	6.44776	Strobilurus stephanocystis
1950	4	23	NO	60.6407	6.53907	Strobilurus stephanocystis
2019	4	27	NO	60.6497	11.0214	Strobilurus stephanocystis
2020	4	26	NO	60.6556	10.6005	Strobilurus stephanocystis
2018	5	6	NO	60.6556	10.6005	Strobilurus stephanocystis
1979	5	6	NO	60.6667	10.9483	Strobilurus stephanocystis
1977	5	7	NO	60.6669	10.9657	Strobilurus stephanocystis
2020	5	13	NO	60.6767	10.9339	Strobilurus stephanocystis
1983	6	2	NO	60.6771	12.025	Strobilurus stephanocystis
2020	5	4	NO	60.6786	10.603	Strobilurus stephanocystis
1983	6	3	NO	60.6858	12.4455	Strobilurus stephanocystis
2018	6	23	NO	60.6886	10.8944	Strobilurus stephanocystis
1983	6	3	NO	60.6937	12.3899	Strobilurus stephanocystis
1979	5	13	NO	60.6941	10.9491	Strobilurus stephanocystis
2020	5	14	NO	60.7016	10.698	Strobilurus stephanocystis
1952	6	1	NO	60.713	11.7675	Strobilurus stephanocystis
1977	5	1	NO	60.73	10.9513	Strobilurus stephanocystis
1983	6	5	NO	60.7482	10.934	Strobilurus stephanocystis
1975	5	8	NO	60.7767	10.8255	Strobilurus stephanocystis
2011	5	9	NO	60.7925	11.1225	Strobilurus stephanocystis
1978	5	21	NO	60.806	10.6434	Strobilurus stephanocystis
1977	5	15	NO	60.8106	10.2025	Strobilurus stephanocystis
1983	5	28	NO	60.8106	10.2025	Strobilurus stephanocystis
1975	5	23	NO	60.8438	10.4797	Strobilurus stephanocystis
1975	5	23	NO	60.8438	10.4797	Strobilurus stephanocystis
1979	5	18	NO	60.8506	10.6641	Strobilurus stephanocystis
1975	5	15	NO	60.8671	10.7755	Strobilurus stephanocystis
2020	5	19	NO	60.9442	10.6981	Strobilurus stephanocystis
1975	5	24	NO	60.9484	10.6271	Strobilurus stephanocystis
1975	5	10	NO	60.9498	10.6324	Strobilurus stephanocystis
1976	5	22	NO	60.9503	9.34005	Strobilurus stephanocystis
2019	6	4	NO	60.9612	10.6226	Strobilurus stephanocystis
1979	5	21	NO	60.9861	10.5973	Strobilurus stephanocystis
2016	6	11	NO	61.0282	9.06965	Strobilurus stephanocystis
2016	4	12	NO	61.0332	9.05706	Strobilurus stephanocystis
2015	4	12	NO	61.0333	9.05718	Strobilurus stephanocystis
2019	5	11	NO	61.0333	9.05702	Strobilurus stephanocystis
2016	5	1	NO	61.0337	9.05732	Strobilurus stephanocystis
2020	5	9	NO	61.0339	9.05818	Strobilurus stephanocystis
2016	4	4	NO	61.034	9.05736	Strobilurus stephanocystis
2017	5	18	NO	61.0344	9.05251	Strobilurus stephanocystis
2018	5	10	NO	61.0344	9.05534	Strobilurus stephanocystis
2014	4	25	NO	61.0394	5.03907	Strobilurus stephanocystis
2019	5	19	NO	61.0777	9.11309	Strobilurus stephanocystis
2012	5	28	NO	61.0856	9.01288	Strobilurus stephanocystis
1970	5	31	NO	61.1151	10.4753	Strobilurus stephanocystis
2019	5	1	NO	61.1333	10.4164	Strobilurus stephanocystis
2019	5	3	NO	61.1333	10.4144	Strobilurus stephanocystis
2019	5	5	NO	61.1334	10.4152	Strobilurus stephanocystis
2019	5	2	NO	61.1347	10.4131	Strobilurus stephanocystis
2014	5	24	NO	61.1522	8.56517	Strobilurus stephanocystis
2014	5	24	NO	61.1574	8.53519	Strobilurus stephanocystis
1947	7	3	NO	61.2262	11.8389	Strobilurus stephanocystis
1973	5	25	NO	61.2335	7.08916	Strobilurus stephanocystis
1973	5	25	NO	61.2335	7.08916	Strobilurus stephanocystis
1973	5	25	NO	61.2335	7.08916	Strobilurus stephanocystis
2013	5	10	NO	61.2494	7.72325	Strobilurus stephanocystis
1989	5	13	NO	61.2808	10.3324	Strobilurus stephanocystis
1978	6	4	NO	61.2901	12.2085	Strobilurus stephanocystis
1978	6	4	NO	61.2901	12.2085	Strobilurus stephanocystis
1979	6	4	NO	61.3317	10.9512	Strobilurus stephanocystis
1979	6	2	NO	61.4241	11.3507	Strobilurus stephanocystis
2019	6	9	NO	61.6578	9.02494	Strobilurus stephanocystis
1979	6	3	NO	61.6743	11.4264	Strobilurus stephanocystis
1979	6	3	NO	61.6832	11.4271	Strobilurus stephanocystis
1983	5	15	NO	61.6901	9.67983	Strobilurus stephanocystis
2013	7	16	NO	61.7333	9.07808	Strobilurus stephanocystis
2016	5	22	NO	61.7569	5.24293	Strobilurus stephanocystis
2019	6	2	NO	61.7579	9.08499	Strobilurus stephanocystis
2011	6	2	NO	61.8018	8.96366	Strobilurus stephanocystis
1983	6	20	NO	61.9828	9.237	Strobilurus stephanocystis
1987	6	17	NO	62.0836	9.0862	Strobilurus stephanocystis
2013	8	23	NO	62.1106	8.84922	Strobilurus stephanocystis
2019	6	15	NO	62.1495	11.3037	Strobilurus stephanocystis
2013	8	23	NO	62.2044	8.47746	Strobilurus stephanocystis
1976	5	20	NO	62.2787	10.7825	Strobilurus stephanocystis
2017	2	20	NO	62.2857	7.18957	Strobilurus stephanocystis
2017	2	20	NO	62.2877	7.20521	Strobilurus stephanocystis
2019	12	21	NO	62.2919	7.2201	Strobilurus stephanocystis
2020	2	21	NO	62.2949	7.21981	Strobilurus stephanocystis
2017	2	28	NO	62.2966	7.29485	Strobilurus stephanocystis
2018	4	30	NO	62.3131	7.04516	Strobilurus stephanocystis
2017	5	7	NO	62.4053	6.27998	Strobilurus stephanocystis
2017	7	15	NO	62.4193	11.1239	Strobilurus stephanocystis
2017	3	19	NO	62.4375	6.42304	Strobilurus stephanocystis
2019	4	6	NO	62.444	6.55732	Strobilurus stephanocystis
2016	11	5	NO	62.4453	6.27613	Strobilurus stephanocystis
2016	11	5	NO	62.4456	6.28329	Strobilurus stephanocystis
2009	4	25	NO	62.4596	8.21092	Strobilurus stephanocystis
2019	3	2	NO	62.4741	6.20958	Strobilurus stephanocystis
2017	3	1	NO	62.4771	6.72918	Strobilurus stephanocystis
2011	4	30	NO	62.482	8.12923	Strobilurus stephanocystis
2001	9	30	NO	62.4829	6.48724	Strobilurus stephanocystis
2001	9	30	NO	62.4829	6.48724	Strobilurus stephanocystis
2009	4	24	NO	62.4845	8.1412	Strobilurus stephanocystis
2009	3	12	NO	62.4852	6.48995	Strobilurus stephanocystis
2017	5	1	NO	62.4866	8.13599	Strobilurus stephanocystis
1980	7	17	NO	62.5103	6.61938	Strobilurus stephanocystis
2019	4	13	NO	62.5618	6.55759	Strobilurus stephanocystis
2001	10	2	NO	62.5724	9.15207	Strobilurus stephanocystis
2005	5	23	NO	62.5798	9.19736	Strobilurus stephanocystis
2005	6	27	NO	62.58	9.70438	Strobilurus stephanocystis
2006	5	21	NO	62.6034	9.51141	Strobilurus stephanocystis
2020	5	2	NO	62.6068	7.08345	Strobilurus stephanocystis
1971	5	17	NO	62.6189	11.045	Strobilurus stephanocystis
2019	6	1	NO	62.6533	11.8245	Strobilurus stephanocystis
2008	10	15	NO	62.6934	6.77657	Strobilurus stephanocystis
2020	2	21	NO	62.7278	6.9964	Strobilurus stephanocystis
2020	3	10	NO	62.729	7.0016	Strobilurus stephanocystis
2012	5	30	NO	62.7334	7.05793	Strobilurus stephanocystis
2017	6	5	NO	62.7357	6.97119	Strobilurus stephanocystis
2017	6	5	NO	62.736	6.97899	Strobilurus stephanocystis
2015	3	27	NO	62.7473	7.23244	Strobilurus stephanocystis
2015	6	7	NO	62.7473	7.23238	Strobilurus stephanocystis
2006	5	20	NO	62.7477	8.48059	Strobilurus stephanocystis
2015	5	9	NO	62.7481	8.34231	Strobilurus stephanocystis
2015	5	9	NO	62.7482	8.34426	Strobilurus stephanocystis
2020	1	14	NO	62.7507	6.99269	Strobilurus stephanocystis
2015	5	9	NO	62.7526	8.3422	Strobilurus stephanocystis
2014	5	14	NO	62.7531	8.33926	Strobilurus stephanocystis
2017	1	28	NO	62.7557	7.21668	Strobilurus stephanocystis
2014	3	27	NO	62.7601	8.35209	Strobilurus stephanocystis
2016	5	28	NO	62.7642	7.25371	Strobilurus stephanocystis
2016	4	17	NO	62.7674	7.27309	Strobilurus stephanocystis
2017	6	18	NO	62.7835	6.91183	Strobilurus stephanocystis
2020	4	19	NO	62.8148	7.08516	Strobilurus stephanocystis
2015	5	18	NO	62.8393	7.00058	Strobilurus stephanocystis
2017	4	14	NO	62.8435	7.0716	Strobilurus stephanocystis
2013	12	29	NO	62.851	8.16728	Strobilurus stephanocystis
2017	4	13	NO	62.8629	8.16294	Strobilurus stephanocystis
2019	4	24	NO	62.8648	7.18758	Strobilurus stephanocystis
2017	6	10	NO	62.8791	9.75461	Strobilurus stephanocystis
2020	4	19	NO	62.8881	8.15562	Strobilurus stephanocystis
2016	4	14	NO	62.9119	8.18121	Strobilurus stephanocystis
2014	4	15	NO	62.9127	8.18275	Strobilurus stephanocystis
2019	4	7	NO	62.925	8.1906	Strobilurus stephanocystis
2015	3	17	NO	62.9388	8.14349	Strobilurus stephanocystis
2017	4	22	NO	62.9485	7.40535	Strobilurus stephanocystis
2017	5	7	NO	62.954	8.15169	Strobilurus stephanocystis
2019	1	12	NO	62.9564	8.11729	Strobilurus stephanocystis
2014	4	6	NO	63.0268	7.99564	Strobilurus stephanocystis
2009	4	16	NO	63.0482	9.22191	Strobilurus stephanocystis
2011	6	15	NO	63.0574	9.22603	Strobilurus stephanocystis
2019	4	28	NO	63.0579	9.20332	Strobilurus stephanocystis
2009	6	8	NO	63.0597	9.28311	Strobilurus stephanocystis
2017	2	4	NO	63.0686	7.97675	Strobilurus stephanocystis
2017	2	4	NO	63.0741	7.97228	Strobilurus stephanocystis
1971	5	5	NO	63.0818	9.49335	Strobilurus stephanocystis
2020	3	8	NO	63.0853	7.74012	Strobilurus stephanocystis
1974	8	5	NO	63.1129	7.8336	Strobilurus stephanocystis
2002	4	6	NO	63.2161	8.5415	Strobilurus stephanocystis
1977	5	8	NO	63.2537	10.064	Strobilurus stephanocystis
2019	3	24	NO	63.2662	10.2748	Strobilurus stephanocystis
2017	4	10	NO	63.2968	10.2485	Strobilurus stephanocystis
2012	6	6	NO	63.2996	10.4912	Strobilurus stephanocystis
2018	4	28	NO	63.3045	10.2512	Strobilurus stephanocystis
2017	4	2	NO	63.3046	10.2511	Strobilurus stephanocystis
1965	5	8	NO	63.3464	10.2472	Strobilurus stephanocystis
1964	4	19	NO	63.3509	10.2474	Strobilurus stephanocystis
1976	5	27	NO	63.3593	10.3078	Strobilurus stephanocystis
2000	5	11	NO	63.3614	10.2894	Strobilurus stephanocystis
2002	4	20	NO	63.3647	10.0996	Strobilurus stephanocystis
1974	8	6	NO	63.3761	10.4285	Strobilurus stephanocystis
2017	4	23	NO	63.4214	10.3333	Strobilurus stephanocystis
1972	5	7	NO	63.4338	10.8724	Strobilurus stephanocystis
1972	5	7	NO	63.4338	10.8724	Strobilurus stephanocystis
1977	5	25	NO	63.4399	8.29689	Strobilurus stephanocystis
2012	5	2	NO	63.4426	10.4704	Strobilurus stephanocystis
2018	5	6	NO	63.4439	10.4665	Strobilurus stephanocystis
2018	5	5	NO	63.4445	10.4648	Strobilurus stephanocystis
2018	5	5	NO	63.4446	10.4657	Strobilurus stephanocystis
2018	5	5	NO	63.445	10.4655	Strobilurus stephanocystis
2015	5	4	NO	63.4463	10.4668	Strobilurus stephanocystis
2017	4	1	NO	63.4926	10.0552	Strobilurus stephanocystis
2017	4	5	NO	63.5366	10.0935	Strobilurus stephanocystis
2016	4	25	NO	63.5366	10.0935	Strobilurus stephanocystis
2018	4	29	NO	63.5366	10.0935	Strobilurus stephanocystis
2014	4	19	NO	63.538	10.0913	Strobilurus stephanocystis
2015	5	20	NO	63.538	10.0913	Strobilurus stephanocystis
2012	5	12	NO	63.538	10.0913	Strobilurus stephanocystis
2011	6	2	NO	63.538	10.0913	Strobilurus stephanocystis
2020	5	11	NO	63.5592	10.1747	Strobilurus stephanocystis
2015	5	24	NO	63.5977	9.56376	Strobilurus stephanocystis
1971	5	5	NO	63.6197	11.0662	Strobilurus stephanocystis
2020	5	6	NO	63.6597	9.80984	Strobilurus stephanocystis
2016	4	30	NO	63.7888	11.1376	Strobilurus stephanocystis
2020	1	26	NO	63.8377	9.68397	Strobilurus stephanocystis
2017	5	22	NO	63.8402	9.68328	Strobilurus stephanocystis
2019	7	18	NO	63.8634	9.88418	Strobilurus stephanocystis
2020	5	23	NO	64.0098	11.5078	Strobilurus stephanocystis
2011	5	4	NO	64.0117	11.5078	Strobilurus stephanocystis
2019	3	24	NO	64.0142	11.4332	Strobilurus stephanocystis
2009	4	19	NO	64.0149	11.436	Strobilurus stephanocystis
2016	4	16	NO	64.1369	11.2875	Strobilurus stephanocystis
1971	5	27	NO	64.2265	12.4216	Strobilurus stephanocystis
1972	5	22	NO	64.2393	11.0505	Strobilurus stephanocystis
1970	5	23	NO	64.2489	12.4092	Strobilurus stephanocystis
1983	5	28	NO	64.2489	12.4092	Strobilurus stephanocystis
1968	6	8	NO	64.2489	12.4092	Strobilurus stephanocystis
1967	6	25	NO	64.2977	11.6131	Strobilurus stephanocystis
1970	5	24	NO	64.3912	12.3335	Strobilurus stephanocystis
1967	6	11	NO	64.4681	11.3589	Strobilurus stephanocystis
1967	6	10	NO	64.4748	11.5051	Strobilurus stephanocystis
2012	6	8	NO	65.2373	13.2543	Strobilurus stephanocystis
2009	5	31	NO	65.2664	13.2807	Strobilurus stephanocystis
1976	6	20	NO	66.439	14.3492	Strobilurus stephanocystis
2020	4	22	NO	66.8719	13.7091	Strobilurus stephanocystis
1979	6	9	NO	67.2344	15.31	Strobilurus stephanocystis
1978	5	15	NO	67.3891	14.6488	Strobilurus stephanocystis
1991	7	6	NO	68.3927	15.6412	Strobilurus stephanocystis
1971	5	5	NO	68.4678	17.1122	Strobilurus stephanocystis
1981	6	6	NO	68.4715	17.271	Strobilurus stephanocystis
1979	7	30	NO	69.173	28.8893	Strobilurus stephanocystis
1974	7	13	NO	69.173	28.8893	Strobilurus stephanocystis
1986	5	29	NO	69.3021	20.4371	Strobilurus stephanocystis
1981	6	8	NO	69.5302	18.8217	Strobilurus stephanocystis
1968	7	30	NO	69.5415	20.1027	Strobilurus stephanocystis
2019	5	18	NO	69.7537	19.1876	Strobilurus stephanocystis
1975	6	22	NO	69.8909	23.2533	Strobilurus stephanocystis
1968	7	31	NO	69.9353	23.0636	Strobilurus stephanocystis
1968	8	4	NO	69.9544	23.3401	Strobilurus stephanocystis
1968	8	17	NO	69.9748	23.4864	Strobilurus stephanocystis
2017	5	4	RU	51.6144	85.7838	Strobilurus stephanocystis
2005	5	25	RU	60.2635	73.9349	Strobilurus stephanocystis
2005	5	24	RU	60.2872	73.9114	Strobilurus stephanocystis
2017	6	17	RU	60.8939	68.6831	Strobilurus stephanocystis
2019	5	22	RU	60.8999	63.5839	Strobilurus stephanocystis
2020	5	15	RU	60.9461	63.5976	Strobilurus stephanocystis
2015	9	9	RU	61.0546	69.4172	Strobilurus stephanocystis
2015	9	9	RU	61.0546	69.4172	Strobilurus stephanocystis
2015	5	26	RU	61.0706	69.4681	Strobilurus stephanocystis
2015	5	25	RU	61.0706	69.4681	Strobilurus stephanocystis
2015	5	28	RU	61.0822	69.4544	Strobilurus stephanocystis
2015	5	28	RU	61.0822	69.4544	Strobilurus stephanocystis
2018	6	20	RU	61.0826	69.4543	Strobilurus stephanocystis
2015	6	15	RU	61.084	69.4689	Strobilurus stephanocystis
2015	9	9	RU	61.084	69.4689	Strobilurus stephanocystis
2019	5	24	RU	61.0842	69.4734	Strobilurus stephanocystis
2017	6	6	RU	61.0842	69.4734	Strobilurus stephanocystis
2016	6	21	RU	61.0842	69.4734	Strobilurus stephanocystis
2015	5	28	RU	61.0843	69.471	Strobilurus stephanocystis
2015	5	28	RU	61.0843	69.471	Strobilurus stephanocystis
2015	5	28	RU	61.0843	69.471	Strobilurus stephanocystis
2018	6	21	RU	61.0843	69.471	Strobilurus stephanocystis
2018	6	21	RU	61.0843	69.471	Strobilurus stephanocystis
2017	5	31	RU	61.0855	69.4759	Strobilurus stephanocystis
2015	5	28	RU	61.0857	69.4758	Strobilurus stephanocystis
2015	5	28	RU	61.0857	69.4758	Strobilurus stephanocystis
2017	5	31	RU	61.0857	69.4758	Strobilurus stephanocystis
2015	6	16	RU	61.0857	69.4758	Strobilurus stephanocystis
2018	6	21	RU	61.0857	69.4758	Strobilurus stephanocystis
2018	6	19	RU	61.086	69.477	Strobilurus stephanocystis
2019	3	7	RU	61.3648	76.0962	Strobilurus stephanocystis
2019	7	3	RU	61.3648	76.0962	Strobilurus stephanocystis
2019	3	7	RU	61.3657	76.0889	Strobilurus stephanocystis
2019	7	3	RU	61.3657	76.0889	Strobilurus stephanocystis
2010	5	20	RU	61.7918	57.0533	Strobilurus stephanocystis
2002	6	20	RU	61.8169	56.8862	Strobilurus stephanocystis
2017	4	25	SE	55.3928	12.851	Strobilurus stephanocystis
1991	7	5	SE	55.6346	13.4893	Strobilurus stephanocystis
2018	10	29	SE	55.6536	13.5725	Strobilurus stephanocystis
2018	11	5	SE	55.6536	13.5725	Strobilurus stephanocystis
2016	4	17	SE	55.6562	13.5649	Strobilurus stephanocystis
2015	5	23	SE	55.6562	13.5649	Strobilurus stephanocystis
2007	7	7	SE	55.6599	13.5761	Strobilurus stephanocystis
2018	9	1	SE	55.6615	13.5631	Strobilurus stephanocystis
2017	4	16	SE	55.6673	13.5665	Strobilurus stephanocystis
2017	4	8	SE	55.6731	13.5507	Strobilurus stephanocystis
2019	5	18	SE	55.8329	12.951	Strobilurus stephanocystis
2010	10	20	SE	55.8543	14.2254	Strobilurus stephanocystis
1991	5	3	SE	55.8582	14.2275	Strobilurus stephanocystis
2010	5	13	SE	55.8998	14.1162	Strobilurus stephanocystis
2010	5	16	SE	55.9184	14.1837	Strobilurus stephanocystis
1991	12	1	SE	55.9236	14.2926	Strobilurus stephanocystis
2013	12	29	SE	55.9256	12.7948	Strobilurus stephanocystis
2017	5	1	SE	55.948	14.3229	Strobilurus stephanocystis
2018	11	11	SE	56.0109	12.7489	Strobilurus stephanocystis
2010	5	1	SE	56.0771	14.3637	Strobilurus stephanocystis
2019	5	31	SE	56.0801	14.718	Strobilurus stephanocystis
2019	6	5	SE	56.0926	12.6456	Strobilurus stephanocystis
2010	4	24	SE	56.1038	14.1971	Strobilurus stephanocystis
2010	5	21	SE	56.106	14.1876	Strobilurus stephanocystis
2008	5	4	SE	56.1273	15.5303	Strobilurus stephanocystis
2002	4	16	SE	56.1645	12.5651	Strobilurus stephanocystis
2017	7	12	SE	56.1836	14.9989	Strobilurus stephanocystis
2002	4	18	SE	56.1842	12.5601	Strobilurus stephanocystis
1993	4	13	SE	56.1842	12.5601	Strobilurus stephanocystis
1994	6	19	SE	56.1842	12.5601	Strobilurus stephanocystis
2002	10	25	SE	56.1842	12.5601	Strobilurus stephanocystis
1994	6	22	SE	56.2141	12.7024	Strobilurus stephanocystis
2016	11	11	SE	56.2317	12.6874	Strobilurus stephanocystis
2017	6	10	SE	56.2529	13.6384	Strobilurus stephanocystis
1998	5	2	SE	56.2814	12.5504	Strobilurus stephanocystis
2010	8	26	SE	56.2814	12.5504	Strobilurus stephanocystis
2015	5	6	SE	56.2895	16.4231	Strobilurus stephanocystis
2006	10	1	SE	56.3023	13.3262	Strobilurus stephanocystis
2016	2	21	SE	56.3347	16.4056	Strobilurus stephanocystis
2018	12	1	SE	56.3406	13.6706	Strobilurus stephanocystis
2005	11	7	SE	56.3421	16.4905	Strobilurus stephanocystis
2003	5	24	SE	56.3665	13.6048	Strobilurus stephanocystis
2008	9	28	SE	56.4148	14.2322	Strobilurus stephanocystis
2016	11	12	SE	56.4475	12.9081	Strobilurus stephanocystis
2013	5	11	SE	56.4947	16.49	Strobilurus stephanocystis
2013	5	20	SE	56.4955	16.4769	Strobilurus stephanocystis
2017	4	30	SE	56.5282	12.9543	Strobilurus stephanocystis
2017	4	6	SE	56.5397	12.957	Strobilurus stephanocystis
2008	5	2	SE	56.5844	16.6271	Strobilurus stephanocystis
2017	4	30	SE	56.6079	13.1289	Strobilurus stephanocystis
2019	11	20	SE	56.6473	16.2961	Strobilurus stephanocystis
2016	1	11	SE	56.7078	16.5078	Strobilurus stephanocystis
2017	4	25	SE	56.716	15.9646	Strobilurus stephanocystis
2017	4	26	SE	56.716	15.964	Strobilurus stephanocystis
2018	4	30	SE	56.7179	12.6844	Strobilurus stephanocystis
1998	9	23	SE	56.7582	15.8963	Strobilurus stephanocystis
2017	5	18	SE	56.7605	15.8928	Strobilurus stephanocystis
2019	5	20	SE	56.829	14.7823	Strobilurus stephanocystis
2017	5	16	SE	56.9334	15.9024	Strobilurus stephanocystis
2018	5	8	SE	56.9352	15.9027	Strobilurus stephanocystis
1977	4	30	SE	56.9375	12.3958	Strobilurus stephanocystis
1977	4	24	SE	56.9375	12.3958	Strobilurus stephanocystis
1979	5	4	SE	56.9375	12.3958	Strobilurus stephanocystis
2003	5	25	SE	56.9721	18.2374	Strobilurus stephanocystis
2014	5	13	SE	56.9785	18.2399	Strobilurus stephanocystis
1976	4	24	SE	56.98	12.3096	Strobilurus stephanocystis
1976	4	24	SE	56.982	12.3965	Strobilurus stephanocystis
2018	4	22	SE	57.0731	14.9509	Strobilurus stephanocystis
2017	10	3	SE	57.1848	17.0508	Strobilurus stephanocystis
2019	4	30	SE	57.242	15.5745	Strobilurus stephanocystis
2018	5	12	SE	57.2427	15.9235	Strobilurus stephanocystis
1976	5	20	SE	57.2556	12.5322	Strobilurus stephanocystis
2019	9	26	SE	57.2792	18.3712	Strobilurus stephanocystis
2018	9	29	SE	57.3286	18.3282	Strobilurus stephanocystis
2016	4	23	SE	57.3338	15.8939	Strobilurus stephanocystis
2019	5	26	SE	57.3456	15.5572	Strobilurus stephanocystis
2013	6	8	SE	57.358	17.0706	Strobilurus stephanocystis
2013	6	8	SE	57.358	17.0706	Strobilurus stephanocystis
2013	6	8	SE	57.358	17.0704	Strobilurus stephanocystis
2000	9	21	SE	57.3594	18.1832	Strobilurus stephanocystis
1996	6	2	SE	57.3656	18.7608	Strobilurus stephanocystis
1996	6	2	SE	57.3656	18.7608	Strobilurus stephanocystis
1996	6	2	SE	57.3656	18.7608	Strobilurus stephanocystis
1976	5	16	SE	57.3736	11.9394	Strobilurus stephanocystis
2016	10	30	SE	57.3739	12.5604	Strobilurus stephanocystis
2013	10	30	SE	57.3739	12.5604	Strobilurus stephanocystis
1977	5	11	SE	57.3761	12.0224	Strobilurus stephanocystis
2017	5	17	SE	57.3784	15.7839	Strobilurus stephanocystis
2016	4	23	SE	57.3814	15.8292	Strobilurus stephanocystis
2017	4	26	SE	57.3831	15.7869	Strobilurus stephanocystis
2019	6	5	SE	57.3832	15.7831	Strobilurus stephanocystis
2015	5	13	SE	57.3854	18.7295	Strobilurus stephanocystis
1992	4	27	SE	57.3943	12.6862	Strobilurus stephanocystis
1993	5	2	SE	57.4119	18.7176	Strobilurus stephanocystis
1952	4	26	SE	57.4131	12.0223	Strobilurus stephanocystis
1957	4	28	SE	57.4131	12.0223	Strobilurus stephanocystis
1967	5	6	SE	57.4131	12.0223	Strobilurus stephanocystis
1956	5	20	SE	57.4131	12.0223	Strobilurus stephanocystis
1965	8	15	SE	57.4131	12.0223	Strobilurus stephanocystis
2017	5	1	SE	57.4174	15.7383	Strobilurus stephanocystis
2016	4	16	SE	57.4179	12.6275	Strobilurus stephanocystis
2017	4	19	SE	57.4412	15.7537	Strobilurus stephanocystis
2004	11	5	SE	57.4483	18.4522	Strobilurus stephanocystis
1974	4	28	SE	57.4546	12.1839	Strobilurus stephanocystis
2014	4	9	SE	57.458	12.672	Strobilurus stephanocystis
2015	4	26	SE	57.4655	12.6371	Strobilurus stephanocystis
1992	5	10	SE	57.484	12.6786	Strobilurus stephanocystis
1989	4	8	SE	57.486	12.7618	Strobilurus stephanocystis
1977	5	10	SE	57.508	11.9252	Strobilurus stephanocystis
1978	5	1	SE	57.508	11.9252	Strobilurus stephanocystis
1998	10	4	SE	57.512	18.5002	Strobilurus stephanocystis
2015	4	22	SE	57.5363	12.4237	Strobilurus stephanocystis
2019	11	13	SE	57.5372	18.3382	Strobilurus stephanocystis
2014	4	21	SE	57.5457	12.8929	Strobilurus stephanocystis
2009	5	17	SE	57.5833	18.7981	Strobilurus stephanocystis
2019	9	14	SE	57.5868	14.6718	Strobilurus stephanocystis
1998	5	12	SE	57.5932	12.7729	Strobilurus stephanocystis
1996	5	31	SE	57.5995	18.2016	Strobilurus stephanocystis
1998	6	21	SE	57.6003	18.3561	Strobilurus stephanocystis
1998	7	12	SE	57.6003	18.3561	Strobilurus stephanocystis
2000	9	21	SE	57.6055	18.2276	Strobilurus stephanocystis
2018	9	22	SE	57.6143	18.7585	Strobilurus stephanocystis
2015	5	16	SE	57.6149	18.7639	Strobilurus stephanocystis
2018	5	2	SE	57.6178	13.315	Strobilurus stephanocystis
2004	10	25	SE	57.6181	18.272	Strobilurus stephanocystis
2015	5	14	SE	57.6191	18.2643	Strobilurus stephanocystis
1989	4	23	SE	57.6224	18.3744	Strobilurus stephanocystis
1989	4	23	SE	57.6224	18.3744	Strobilurus stephanocystis
1993	5	9	SE	57.6226	18.7763	Strobilurus stephanocystis
1993	9	30	SE	57.6226	18.7763	Strobilurus stephanocystis
2019	5	10	SE	57.6359	13.2972	Strobilurus stephanocystis
1961	4	21	SE	57.656	12.0101	Strobilurus stephanocystis
2002	10	17	SE	57.6578	18.444	Strobilurus stephanocystis
1998	6	20	SE	57.6597	18.6469	Strobilurus stephanocystis
2020	2	14	SE	57.6599	13.2931	Strobilurus stephanocystis
2016	9	4	SE	57.6707	18.4766	Strobilurus stephanocystis
2020	4	16	SE	57.6721	15.0225	Strobilurus stephanocystis
1953	4	9	SE	57.6741	11.9597	Strobilurus stephanocystis
1958	5	9	SE	57.6741	11.9597	Strobilurus stephanocystis
1955	5	26	SE	57.6741	11.9597	Strobilurus stephanocystis
1976	6	2	SE	57.6782	13.3327	Strobilurus stephanocystis
2005	5	1	SE	57.6855	12.9097	Strobilurus stephanocystis
2004	11	3	SE	57.6964	18.6901	Strobilurus stephanocystis
2018	4	25	SE	57.6972	12.3558	Strobilurus stephanocystis
2007	5	2	SE	57.7023	12.915	Strobilurus stephanocystis
2005	6	7	SE	57.7023	12.915	Strobilurus stephanocystis
2010	8	31	SE	57.7023	12.915	Strobilurus stephanocystis
1998	5	6	SE	57.7061	12.9178	Strobilurus stephanocystis
1988	5	5	SE	57.7066	12.8908	Strobilurus stephanocystis
2019	10	12	SE	57.7139	18.7516	Strobilurus stephanocystis
1996	6	13	SE	57.7139	12.9066	Strobilurus stephanocystis
1994	3	30	SE	57.7141	12.9106	Strobilurus stephanocystis
1993	5	12	SE	57.7142	18.6999	Strobilurus stephanocystis
1994	3	30	SE	57.7157	12.8987	Strobilurus stephanocystis
1992	5	21	SE	57.7176	12.9088	Strobilurus stephanocystis
1996	6	11	SE	57.7177	12.9123	Strobilurus stephanocystis
2015	9	30	SE	57.7223	18.6803	Strobilurus stephanocystis
1980	4	21	SE	57.7319	11.9012	Strobilurus stephanocystis
1979	5	1	SE	57.7319	11.9012	Strobilurus stephanocystis
1977	5	12	SE	57.7319	11.9012	Strobilurus stephanocystis
2017	4	27	SE	57.7321	12.0198	Strobilurus stephanocystis
2017	10	14	SE	57.7328	11.7505	Strobilurus stephanocystis
1979	5	16	SE	57.737	12.0687	Strobilurus stephanocystis
1992	5	11	SE	57.7652	13.1065	Strobilurus stephanocystis
1992	5	2	SE	57.7903	15.1243	Strobilurus stephanocystis
1991	10	20	SE	57.8038	12.9034	Strobilurus stephanocystis
1938	5	29	SE	57.8052	12.3796	Strobilurus stephanocystis
1993	4	22	SE	57.8057	12.9874	Strobilurus stephanocystis
1990	5	12	SE	57.8057	12.9874	Strobilurus stephanocystis
2019	5	16	SE	57.8075	13.1482	Strobilurus stephanocystis
1996	6	11	SE	57.8138	13.0305	Strobilurus stephanocystis
1996	6	11	SE	57.8138	13.0305	Strobilurus stephanocystis
1996	6	11	SE	57.8161	13.1347	Strobilurus stephanocystis
1996	10	29	SE	57.8161	13.1347	Strobilurus stephanocystis
1996	6	11	SE	57.817	13.1346	Strobilurus stephanocystis
1990	4	20	SE	57.817	13.4073	Strobilurus stephanocystis
1996	7	7	SE	57.8179	13.1379	Strobilurus stephanocystis
1992	5	18	SE	57.8207	13.1394	Strobilurus stephanocystis
1996	7	7	SE	57.8207	13.1394	Strobilurus stephanocystis
1993	5	9	SE	57.849	13.4355	Strobilurus stephanocystis
1992	5	14	SE	57.849	13.4355	Strobilurus stephanocystis
1993	8	2	SE	57.849	13.4355	Strobilurus stephanocystis
2014	5	21	SE	57.8527	11.7032	Strobilurus stephanocystis
1992	5	14	SE	57.8548	13.5548	Strobilurus stephanocystis
1993	6	26	SE	57.8595	13.4213	Strobilurus stephanocystis
2015	5	15	SE	57.8731	18.9571	Strobilurus stephanocystis
2017	5	1	SE	57.882	12.2176	Strobilurus stephanocystis
2019	5	7	SE	57.8947	16.544	Strobilurus stephanocystis
1967	5	22	SE	57.8956	11.8277	Strobilurus stephanocystis
1983	5	12	SE	57.9024	13.8234	Strobilurus stephanocystis
1992	5	14	SE	57.9107	13.7402	Strobilurus stephanocystis
2004	4	27	SE	57.9189	16.3816	Strobilurus stephanocystis
1983	5	28	SE	57.9189	11.7036	Strobilurus stephanocystis
2017	10	17	SE	57.9194	18.7545	Strobilurus stephanocystis
2017	10	17	SE	57.9194	18.7545	Strobilurus stephanocystis
1945	5	1	SE	57.9279	12.3626	Strobilurus stephanocystis
2004	4	27	SE	57.9619	16.212	Strobilurus stephanocystis
2009	7	14	SE	57.963	15.5584	Strobilurus stephanocystis
1995	6	9	SE	57.9645	19.2187	Strobilurus stephanocystis
2006	5	13	SE	57.9756	15.8432	Strobilurus stephanocystis
1998	6	23	SE	57.9799	19.2168	Strobilurus stephanocystis
2006	5	13	SE	57.9992	15.8426	Strobilurus stephanocystis
1977	5	15	SE	58.0107	12.2095	Strobilurus stephanocystis
2008	3	15	SE	58.0121	14.147	Strobilurus stephanocystis
2012	7	8	SE	58.0238	15.4189	Strobilurus stephanocystis
1945	6	17	SE	58.0321	11.8674	Strobilurus stephanocystis
1977	5	22	SE	58.0423	11.7162	Strobilurus stephanocystis
1991	5	26	SE	58.043	14.3253	Strobilurus stephanocystis
2004	6	20	SE	58.0437	15.0084	Strobilurus stephanocystis
2020	4	5	SE	58.0514	16.5188	Strobilurus stephanocystis
2006	5	20	SE	58.0638	16.6316	Strobilurus stephanocystis
1976	3	21	SE	58.0664	11.6782	Strobilurus stephanocystis
1977	4	25	SE	58.0664	11.6782	Strobilurus stephanocystis
1979	5	20	SE	58.0664	11.6782	Strobilurus stephanocystis
1989	9	3	SE	58.0842	12.27	Strobilurus stephanocystis
1990	5	20	SE	58.0893	12.0531	Strobilurus stephanocystis
1989	9	1	SE	58.0893	12.0531	Strobilurus stephanocystis
1989	8	18	SE	58.1102	12.2334	Strobilurus stephanocystis
1990	5	20	SE	58.1601	15.6268	Strobilurus stephanocystis
2005	4	24	SE	58.1615	15.6764	Strobilurus stephanocystis
2011	4	25	SE	58.1615	15.6764	Strobilurus stephanocystis
2017	5	6	SE	58.1615	15.6764	Strobilurus stephanocystis
2018	5	12	SE	58.1615	15.6764	Strobilurus stephanocystis
1979	5	26	SE	58.169	12.4146	Strobilurus stephanocystis
1996	5	28	SE	58.1722	13.6316	Strobilurus stephanocystis
1992	5	1	SE	58.1842	12.3919	Strobilurus stephanocystis
1994	4	23	SE	58.1847	13.4727	Strobilurus stephanocystis
1990	5	12	SE	58.1877	12.5276	Strobilurus stephanocystis
1992	4	11	SE	58.2031	12.396	Strobilurus stephanocystis
1987	7	30	SE	58.205	12.2494	Strobilurus stephanocystis
1998	5	24	SE	58.2206	13.5939	Strobilurus stephanocystis
1993	5	2	SE	58.2263	17.0221	Strobilurus stephanocystis
1987	6	24	SE	58.2263	17.0221	Strobilurus stephanocystis
1987	7	25	SE	58.2408	12.3583	Strobilurus stephanocystis
1991	7	24	SE	58.2451	12.2369	Strobilurus stephanocystis
1980	6	15	SE	58.2459	12.2351	Strobilurus stephanocystis
1980	6	8	SE	58.2473	12.2367	Strobilurus stephanocystis
2006	5	13	SE	58.2521	15.7621	Strobilurus stephanocystis
1983	5	17	SE	58.2527	12.2537	Strobilurus stephanocystis
1982	5	23	SE	58.2527	12.2537	Strobilurus stephanocystis
1992	5	5	SE	58.2527	12.2537	Strobilurus stephanocystis
1983	5	15	SE	58.2533	12.2923	Strobilurus stephanocystis
1983	5	22	SE	58.2533	12.2923	Strobilurus stephanocystis
1982	5	9	SE	58.2533	12.2923	Strobilurus stephanocystis
1981	5	28	SE	58.2533	12.2923	Strobilurus stephanocystis
1983	5	1	SE	58.2535	12.2667	Strobilurus stephanocystis
2002	5	12	SE	58.254	12.2658	Strobilurus stephanocystis
1988	5	8	SE	58.254	12.317	Strobilurus stephanocystis
1996	6	27	SE	58.2597	14.134	Strobilurus stephanocystis
1979	5	15	SE	58.2611	12.2481	Strobilurus stephanocystis
1983	5	23	SE	58.2611	12.2481	Strobilurus stephanocystis
1982	5	16	SE	58.2611	12.2481	Strobilurus stephanocystis
1980	6	22	SE	58.2611	12.2481	Strobilurus stephanocystis
1996	6	27	SE	58.2615	14.1339	Strobilurus stephanocystis
2009	5	9	SE	58.262	16.506	Strobilurus stephanocystis
2010	10	30	SE	58.2659	14.27	Strobilurus stephanocystis
1982	5	30	SE	58.2793	12.3362	Strobilurus stephanocystis
1982	5	5	SE	58.2793	12.3362	Strobilurus stephanocystis
1981	5	28	SE	58.2793	12.3362	Strobilurus stephanocystis
2005	5	25	SE	58.2793	12.3362	Strobilurus stephanocystis
1980	6	21	SE	58.2793	12.3362	Strobilurus stephanocystis
1981	6	6	SE	58.2793	12.3362	Strobilurus stephanocystis
2003	6	14	SE	58.2889	12.4603	Strobilurus stephanocystis
1998	5	16	SE	58.2892	13.6432	Strobilurus stephanocystis
2003	6	14	SE	58.2899	12.4644	Strobilurus stephanocystis
1981	6	7	SE	58.2918	12.437	Strobilurus stephanocystis
1980	6	22	SE	58.2931	12.2671	Strobilurus stephanocystis
1979	5	24	SE	58.294	12.2661	Strobilurus stephanocystis
1983	9	11	SE	58.2956	12.4873	Strobilurus stephanocystis
1982	8	22	SE	58.2967	12.2667	Strobilurus stephanocystis
1981	6	7	SE	58.2968	12.4877	Strobilurus stephanocystis
1979	5	20	SE	58.2968	12.4902	Strobilurus stephanocystis
1983	5	22	SE	58.2995	12.3381	Strobilurus stephanocystis
2008	5	1	SE	58.3031	16.315	Strobilurus stephanocystis
1999	4	28	SE	58.3064	13.6507	Strobilurus stephanocystis
2015	5	10	SE	58.3086	13.6971	Strobilurus stephanocystis
2019	10	26	SE	58.3088	13.5857	Strobilurus stephanocystis
2018	5	5	SE	58.3091	13.703	Strobilurus stephanocystis
2015	5	3	SE	58.3133	14.672	Strobilurus stephanocystis
2007	4	30	SE	58.3177	12.3969	Strobilurus stephanocystis
2017	5	23	SE	58.3242	15.9499	Strobilurus stephanocystis
2003	5	16	SE	58.3257	12.3919	Strobilurus stephanocystis
1998	5	9	SE	58.3302	14.8203	Strobilurus stephanocystis
1978	5	23	SE	58.3313	12.4332	Strobilurus stephanocystis
1996	5	28	SE	58.3316	13.8199	Strobilurus stephanocystis
2018	4	18	SE	58.335	12.463	Strobilurus stephanocystis
2010	5	16	SE	58.3367	16.6388	Strobilurus stephanocystis
2015	10	17	SE	58.3398	13.4809	Strobilurus stephanocystis
2015	10	17	SE	58.3398	13.4809	Strobilurus stephanocystis
2001	5	6	SE	58.3411	13.8337	Strobilurus stephanocystis
2016	10	16	SE	58.3432	13.8567	Strobilurus stephanocystis
2012	6	17	SE	58.3446	15.6141	Strobilurus stephanocystis
2003	5	29	SE	58.3466	12.4198	Strobilurus stephanocystis
1948	5	5	SE	58.3479	11.9402	Strobilurus stephanocystis
2010	5	19	SE	58.3525	12.4508	Strobilurus stephanocystis
1996	6	13	SE	58.3583	13.8611	Strobilurus stephanocystis
1996	6	13	SE	58.3583	13.8611	Strobilurus stephanocystis
2003	5	30	SE	58.3583	12.4358	Strobilurus stephanocystis
1998	6	25	SE	58.3648	15.6429	Strobilurus stephanocystis
2003	5	30	SE	58.3652	12.4436	Strobilurus stephanocystis
2004	6	21	SE	58.3657	16.6364	Strobilurus stephanocystis
2014	10	18	SE	58.3682	14.0503	Strobilurus stephanocystis
1998	6	24	SE	58.3683	15.6412	Strobilurus stephanocystis
1998	6	24	SE	58.3688	15.6599	Strobilurus stephanocystis
1979	5	29	SE	58.3761	12.4289	Strobilurus stephanocystis
2003	7	17	SE	58.3904	12.3086	Strobilurus stephanocystis
2019	5	22	SE	58.3913	12.3103	Strobilurus stephanocystis
1996	6	24	SE	58.3915	13.5873	Strobilurus stephanocystis
1995	5	5	SE	58.3925	13.589	Strobilurus stephanocystis
1995	5	10	SE	58.393	13.5701	Strobilurus stephanocystis
1994	3	15	SE	58.3939	13.5684	Strobilurus stephanocystis
1994	4	17	SE	58.3939	13.5684	Strobilurus stephanocystis
1995	5	10	SE	58.3939	13.5684	Strobilurus stephanocystis
1996	6	30	SE	58.3939	13.5684	Strobilurus stephanocystis
2007	1	13	SE	58.3975	13.8167	Strobilurus stephanocystis
2010	5	29	SE	58.3994	16.2804	Strobilurus stephanocystis
1979	5	12	SE	58.4005	13.6398	Strobilurus stephanocystis
1994	4	17	SE	58.4006	13.5389	Strobilurus stephanocystis
1994	3	18	SE	58.402	13.6243	Strobilurus stephanocystis
1992	8	20	SE	58.402	13.6243	Strobilurus stephanocystis
1979	5	12	SE	58.4023	13.6397	Strobilurus stephanocystis
1978	4	17	SE	58.4023	13.6414	Strobilurus stephanocystis
1998	6	25	SE	58.4044	15.641	Strobilurus stephanocystis
1995	5	21	SE	58.4051	13.8739	Strobilurus stephanocystis
2011	6	24	SE	58.41	15.9545	Strobilurus stephanocystis
2016	9	16	SE	58.4148	15.5331	Strobilurus stephanocystis
2018	10	6	SE	58.4178	14.3069	Strobilurus stephanocystis
2013	4	28	SE	58.4184	16.1551	Strobilurus stephanocystis
2011	10	23	SE	58.4187	13.8578	Strobilurus stephanocystis
2019	9	18	SE	58.4209	14.2239	Strobilurus stephanocystis
1990	4	25	SE	58.421	14.1491	Strobilurus stephanocystis
2019	9	18	SE	58.4213	14.2239	Strobilurus stephanocystis
1994	4	28	SE	58.4254	13.3763	Strobilurus stephanocystis
1979	5	12	SE	58.4263	13.6519	Strobilurus stephanocystis
2005	5	1	SE	58.4361	16.0401	Strobilurus stephanocystis
1994	4	28	SE	58.4423	13.3649	Strobilurus stephanocystis
2013	10	5	SE	58.4448	13.8854	Strobilurus stephanocystis
1994	4	19	SE	58.451	13.6538	Strobilurus stephanocystis
1994	4	19	SE	58.4564	13.6552	Strobilurus stephanocystis
1994	4	19	SE	58.4593	13.6636	Strobilurus stephanocystis
1995	5	4	SE	58.4593	13.6636	Strobilurus stephanocystis
1998	4	18	SE	58.4616	13.3913	Strobilurus stephanocystis
2004	5	20	SE	58.4665	16.4661	Strobilurus stephanocystis
2007	5	1	SE	58.4715	14.8153	Strobilurus stephanocystis
1995	5	20	SE	58.4727	13.7288	Strobilurus stephanocystis
2008	4	15	SE	58.4732	13.7485	Strobilurus stephanocystis
2003	3	16	SE	58.486	13.8763	Strobilurus stephanocystis
2017	9	24	SE	58.4861	13.2564	Strobilurus stephanocystis
2007	7	4	SE	58.4873	15.9027	Strobilurus stephanocystis
2018	5	5	SE	58.4923	11.8939	Strobilurus stephanocystis
2008	10	25	SE	58.4951	13.0884	Strobilurus stephanocystis
1999	4	25	SE	58.4978	13.8373	Strobilurus stephanocystis
2005	5	23	SE	58.4978	13.8373	Strobilurus stephanocystis
1996	10	15	SE	58.4978	13.8373	Strobilurus stephanocystis
1997	10	18	SE	58.4979	13.0934	Strobilurus stephanocystis
2006	4	25	SE	58.5019	16.7062	Strobilurus stephanocystis
2010	4	25	SE	58.5027	15.2281	Strobilurus stephanocystis
2006	5	1	SE	58.5028	15.9621	Strobilurus stephanocystis
1990	5	1	SE	58.5083	16.5343	Strobilurus stephanocystis
2013	5	21	SE	58.5126	16.1807	Strobilurus stephanocystis
2007	4	29	SE	58.5244	15.8119	Strobilurus stephanocystis
2004	5	1	SE	58.5244	15.8119	Strobilurus stephanocystis
2005	5	7	SE	58.5277	16.7074	Strobilurus stephanocystis
2017	4	29	SE	58.5423	16.2094	Strobilurus stephanocystis
2003	9	11	SE	58.5487	13.3491	Strobilurus stephanocystis
1987	7	1	SE	58.5537	16.2174	Strobilurus stephanocystis
1989	5	11	SE	58.5547	16.1917	Strobilurus stephanocystis
2019	9	19	SE	58.5588	13.3952	Strobilurus stephanocystis
1990	4	15	SE	58.5613	16.2148	Strobilurus stephanocystis
2018	10	13	SE	58.5615	12.946	Strobilurus stephanocystis
2015	4	30	SE	58.5625	16.4372	Strobilurus stephanocystis
1987	7	16	SE	58.5631	16.123	Strobilurus stephanocystis
2010	4	28	SE	58.5637	15.0076	Strobilurus stephanocystis
2007	4	29	SE	58.5643	15.7143	Strobilurus stephanocystis
1990	4	15	SE	58.5645	16.2055	Strobilurus stephanocystis
1983	5	4	SE	58.5645	16.2055	Strobilurus stephanocystis
1987	5	23	SE	58.5645	16.2055	Strobilurus stephanocystis
1979	5	30	SE	58.5691	13.4248	Strobilurus stephanocystis
1979	5	12	SE	58.5697	13.4268	Strobilurus stephanocystis
1979	5	27	SE	58.5697	13.4268	Strobilurus stephanocystis
2008	4	19	SE	58.572	15.7	Strobilurus stephanocystis
1988	5	7	SE	58.5723	13.4282	Strobilurus stephanocystis
1997	5	25	SE	58.5723	13.4282	Strobilurus stephanocystis
1996	5	27	SE	58.5723	13.4282	Strobilurus stephanocystis
2019	11	2	SE	58.5736	13.4284	Strobilurus stephanocystis
1979	5	12	SE	58.5738	13.4288	Strobilurus stephanocystis
1996	6	29	SE	58.5754	13.4471	Strobilurus stephanocystis
2010	5	18	SE	58.5808	14.8894	Strobilurus stephanocystis
1999	7	3	SE	58.5846	13.4358	Strobilurus stephanocystis
1999	7	3	SE	58.5882	13.4373	Strobilurus stephanocystis
1982	5	7	SE	58.5883	13.9343	Strobilurus stephanocystis
1996	6	21	SE	58.5978	13.3713	Strobilurus stephanocystis
1982	4	22	SE	58.6031	13.9594	Strobilurus stephanocystis
2018	5	21	SE	58.6033	14.1266	Strobilurus stephanocystis
2012	5	4	SE	58.6064	16.4505	Strobilurus stephanocystis
1995	10	1	SE	58.6083	14.525	Strobilurus stephanocystis
2004	5	8	SE	58.6125	15.857	Strobilurus stephanocystis
2012	5	4	SE	58.6181	16.4614	Strobilurus stephanocystis
2010	6	15	SE	58.6199	16.8756	Strobilurus stephanocystis
2002	5	26	SE	58.623	13.3852	Strobilurus stephanocystis
1988	5	7	SE	58.6245	13.3873	Strobilurus stephanocystis
1995	5	6	SE	58.6299	13.4086	Strobilurus stephanocystis
2006	5	13	SE	58.6299	13.4086	Strobilurus stephanocystis
2019	9	19	SE	58.6328	13.4144	Strobilurus stephanocystis
1995	5	6	SE	58.6346	13.4204	Strobilurus stephanocystis
1992	5	14	SE	58.6451	15.8482	Strobilurus stephanocystis
1997	6	26	SE	58.6454	13.4713	Strobilurus stephanocystis
1991	5	26	SE	58.6496	16.1014	Strobilurus stephanocystis
1992	4	10	SE	58.6537	16.1066	Strobilurus stephanocystis
2006	6	2	SE	58.6544	13.162	Strobilurus stephanocystis
2011	4	19	SE	58.6588	17.1069	Strobilurus stephanocystis
2018	11	12	SE	58.6598	17.1059	Strobilurus stephanocystis
1987	5	14	SE	58.6611	16.1555	Strobilurus stephanocystis
1989	5	7	SE	58.6611	16.1555	Strobilurus stephanocystis
1996	5	2	SE	58.6611	16.1555	Strobilurus stephanocystis
1989	5	7	SE	58.6625	16.1584	Strobilurus stephanocystis
1983	5	8	SE	58.6626	16.1412	Strobilurus stephanocystis
1987	5	15	SE	58.6626	16.1412	Strobilurus stephanocystis
2019	5	31	SE	58.665	13.4959	Strobilurus stephanocystis
1977	5	7	SE	58.6669	11.6246	Strobilurus stephanocystis
1987	7	4	SE	58.667	16.1757	Strobilurus stephanocystis
2019	4	3	SE	58.6838	17.085	Strobilurus stephanocystis
2019	10	13	SE	58.684	17.0333	Strobilurus stephanocystis
2019	9	30	SE	58.6842	17.0354	Strobilurus stephanocystis
1995	10	8	SE	58.689	14.3711	Strobilurus stephanocystis
2019	9	29	SE	58.6903	17.0384	Strobilurus stephanocystis
2014	4	25	SE	58.7161	15.8631	Strobilurus stephanocystis
2008	4	26	SE	58.718	16.5985	Strobilurus stephanocystis
2014	5	13	SE	58.7187	17.0874	Strobilurus stephanocystis
2004	5	21	SE	58.7229	15.2142	Strobilurus stephanocystis
2008	4	27	SE	58.7232	16.653	Strobilurus stephanocystis
2004	4	25	SE	58.7265	16.5554	Strobilurus stephanocystis
2014	5	20	SE	58.7295	17.1496	Strobilurus stephanocystis
1995	5	7	SE	58.7379	14.3365	Strobilurus stephanocystis
2009	6	24	SE	58.7398	17.1279	Strobilurus stephanocystis
2006	5	9	SE	58.74	16.1654	Strobilurus stephanocystis
2012	4	15	SE	58.7428	16.625	Strobilurus stephanocystis
2013	10	10	SE	58.7564	17.0422	Strobilurus stephanocystis
2019	5	26	SE	58.7575	16.1127	Strobilurus stephanocystis
2011	4	22	SE	58.7635	15.8081	Strobilurus stephanocystis
2006	5	14	SE	58.776	15.4123	Strobilurus stephanocystis
2014	5	6	SE	58.7805	16.3551	Strobilurus stephanocystis
2014	6	14	SE	58.793	12.4541	Strobilurus stephanocystis
2013	5	26	SE	58.7931	15.7116	Strobilurus stephanocystis
2014	5	20	SE	58.7992	16.4402	Strobilurus stephanocystis
1979	5	19	SE	58.8014	12.4777	Strobilurus stephanocystis
1983	5	11	SE	58.8033	11.2456	Strobilurus stephanocystis
1983	5	11	SE	58.8166	11.2239	Strobilurus stephanocystis
1989	4	14	SE	58.8245	15.935	Strobilurus stephanocystis
1999	4	28	SE	58.8251	13.9787	Strobilurus stephanocystis
2002	4	1	SE	58.8307	13.9514	Strobilurus stephanocystis
1982	9	2	SE	58.8448	14.1769	Strobilurus stephanocystis
2018	4	29	SE	58.8503	12.0685	Strobilurus stephanocystis
2009	7	10	SE	58.8779	16.0212	Strobilurus stephanocystis
1983	4	17	SE	58.8904	14.2268	Strobilurus stephanocystis
1992	5	19	SE	58.902	14.1517	Strobilurus stephanocystis
2018	10	17	SE	58.9041	17.5764	Strobilurus stephanocystis
1983	4	17	SE	58.9044	14.2001	Strobilurus stephanocystis
2010	5	4	SE	58.9071	16.2516	Strobilurus stephanocystis
1982	9	17	SE	58.9083	14.0195	Strobilurus stephanocystis
2010	4	30	SE	58.911	16.4461	Strobilurus stephanocystis
2010	4	30	SE	58.911	16.4459	Strobilurus stephanocystis
2010	5	14	SE	58.9149	17.5614	Strobilurus stephanocystis
2011	11	30	SE	58.9154	17.1637	Strobilurus stephanocystis
2017	4	4	SE	58.9255	16.6617	Strobilurus stephanocystis
1992	9	8	SE	58.926	18.3143	Strobilurus stephanocystis
1982	9	2	SE	58.927	14.0758	Strobilurus stephanocystis
1994	5	8	SE	58.942	13.9916	Strobilurus stephanocystis
2012	4	19	SE	58.9435	17.0772	Strobilurus stephanocystis
2010	4	30	SE	58.9441	17.3277	Strobilurus stephanocystis
2010	4	30	SE	58.9441	17.3277	Strobilurus stephanocystis
1994	5	8	SE	58.947	14.0244	Strobilurus stephanocystis
2011	3	23	SE	58.952	17.6134	Strobilurus stephanocystis
2018	4	27	SE	58.9562	16.3111	Strobilurus stephanocystis
1982	9	2	SE	58.9568	14.0204	Strobilurus stephanocystis
2010	4	24	SE	58.9599	16.6147	Strobilurus stephanocystis
2005	5	13	SE	58.9677	16.5424	Strobilurus stephanocystis
2003	1	18	SE	58.9679	14.0865	Strobilurus stephanocystis
1980	5	3	SE	58.9726	15.0203	Strobilurus stephanocystis
2007	3	8	SE	58.9743	14.1118	Strobilurus stephanocystis
2017	11	25	SE	58.9766	17.5677	Strobilurus stephanocystis
2016	5	3	SE	58.9771	17.1091	Strobilurus stephanocystis
1985	8	12	SE	58.9775	14.0924	Strobilurus stephanocystis
2005	6	13	SE	58.985	14.0485	Strobilurus stephanocystis
1978	9	23	SE	58.9901	14.0852	Strobilurus stephanocystis
2008	3	8	SE	58.9908	14.01	Strobilurus stephanocystis
1990	4	20	SE	58.9919	14.0221	Strobilurus stephanocystis
1982	9	14	SE	58.9923	14.123	Strobilurus stephanocystis
1985	5	26	SE	58.993	14.109	Strobilurus stephanocystis
2019	5	18	SE	58.9951	15.5655	Strobilurus stephanocystis
2010	5	2	SE	58.9972	11.2336	Strobilurus stephanocystis
2005	2	19	SE	58.9994	14.0478	Strobilurus stephanocystis
1990	4	20	SE	58.9994	14.0478	Strobilurus stephanocystis
2010	5	2	SE	58.9997	16.3682	Strobilurus stephanocystis
2010	5	2	SE	58.9999	16.3696	Strobilurus stephanocystis
1999	5	15	SE	59	17	Strobilurus stephanocystis
2003	5	10	SE	59	17	Strobilurus stephanocystis
2011	9	17	SE	59	18	Strobilurus stephanocystis
2019	5	18	SE	59.0013	15.6021	Strobilurus stephanocystis
2005	6	6	SE	59.0021	14.1173	Strobilurus stephanocystis
2003	12	18	SE	59.0034	14.0754	Strobilurus stephanocystis
2014	5	13	SE	59.0037	14.7002	Strobilurus stephanocystis
2015	5	22	SE	59.0043	16.5691	Strobilurus stephanocystis
2005	5	20	SE	59.0047	16.3832	Strobilurus stephanocystis
2007	5	31	SE	59.0069	14.07	Strobilurus stephanocystis
2012	6	10	SE	59.0069	14.07	Strobilurus stephanocystis
1997	5	15	SE	59.0134	14.0906	Strobilurus stephanocystis
1997	5	19	SE	59.0158	14.0679	Strobilurus stephanocystis
1985	9	5	SE	59.0158	14.0679	Strobilurus stephanocystis
2015	11	26	SE	59.0181	17.2757	Strobilurus stephanocystis
1993	5	9	SE	59.0244	14.104	Strobilurus stephanocystis
1979	5	11	SE	59.0244	14.845	Strobilurus stephanocystis
1985	9	5	SE	59.0246	14.1197	Strobilurus stephanocystis
1993	9	5	SE	59.0257	14.1136	Strobilurus stephanocystis
2014	4	14	SE	59.0323	17.3703	Strobilurus stephanocystis
1985	7	2	SE	59.0324	14.1006	Strobilurus stephanocystis
1993	5	17	SE	59.0327	14.1168	Strobilurus stephanocystis
1984	5	5	SE	59.0368	17.5906	Strobilurus stephanocystis
1993	5	17	SE	59.0379	14.1068	Strobilurus stephanocystis
1993	9	5	SE	59.0379	14.1068	Strobilurus stephanocystis
2015	6	15	SE	59.039	16.8317	Strobilurus stephanocystis
2006	5	11	SE	59.0392	16.5327	Strobilurus stephanocystis
2014	5	29	SE	59.04	16.0745	Strobilurus stephanocystis
2017	5	15	SE	59.0405	16.0743	Strobilurus stephanocystis
2017	5	15	SE	59.0417	16.0776	Strobilurus stephanocystis
2018	4	26	SE	59.0441	12.7786	Strobilurus stephanocystis
2012	3	31	SE	59.0521	16.7683	Strobilurus stephanocystis
2010	4	25	SE	59.0597	17.1675	Strobilurus stephanocystis
2010	4	27	SE	59.0599	17.1971	Strobilurus stephanocystis
2010	4	13	SE	59.0609	17.2111	Strobilurus stephanocystis
2019	2	16	SE	59.0612	17.2087	Strobilurus stephanocystis
2017	4	26	SE	59.0619	17.2144	Strobilurus stephanocystis
2017	12	26	SE	59.0628	17.2143	Strobilurus stephanocystis
2010	6	2	SE	59.0636	16.1426	Strobilurus stephanocystis
2010	4	24	SE	59.069	17.1749	Strobilurus stephanocystis
2004	5	15	SE	59.0781	15.4236	Strobilurus stephanocystis
2010	5	14	SE	59.0844	11.2303	Strobilurus stephanocystis
[truncated: 592 more rows]

## Sheet: occurrence of A. vulgare
year	month	day	Locality (country Code)	decimal Latitude	decimal Longitude	scientific Name
1862	1	1	GB	57.0439	-2.74326	Auriscalpium vulgare
1870	1	1	GB	57.0439	-2.74326	Auriscalpium vulgare
1900	1	1	GB	57.2452	-3.73333	Auriscalpium vulgare
1965	1	1	FR	48.5234	-3.57559	Auriscalpium vulgare
1991	1	1	GB	53.4484	-2.88983	Auriscalpium vulgare
2007	1	1	RU	60.0537	74.4067	Auriscalpium vulgare
2008	1	1	RU	60.991	69.0114	Auriscalpium vulgare
2008	1	1	RU	60.0568	71.2746	Auriscalpium vulgare
2012	1	1	GB	57.5317	-4.53446	Auriscalpium vulgare
2013	1	1	DK	55.8923	10.0568	Auriscalpium vulgare
2013	1	1	NL	52.9	5	Auriscalpium vulgare
2013	1	1	RU	60.0568	71.2746	Auriscalpium vulgare
2018	1	1	DK	55.8197	12.4901	Auriscalpium vulgare
2018	1	1	SE	58.8096	12.4622	Auriscalpium vulgare
1883	1	1	GB	52.4624	-1.63347	Auriscalpium vulgare
2011	1	2	DK	55.8171	12.4898	Auriscalpium vulgare
2013	1	2	DE	49.95	11.5386	Auriscalpium vulgare
2015	1	2	NL	52.95	6.95	Auriscalpium vulgare
2018	1	2	US	38.0363	-122.8	Auriscalpium vulgare
2004	1	2	GB	51.5637	-2.21779	Auriscalpium vulgare
2017	1	2	US	38.4747	-122.919	Auriscalpium vulgare
2019	1	2	US	47.0538	-122.818	Auriscalpium vulgare
2019	1	2	US	37.9538	-122.635	Auriscalpium vulgare
2019	1	2	US	37.0986	-121.91	Auriscalpium vulgare
2018	1	2	DK	55.7753	9.70718	Auriscalpium vulgare
2018	1	2	NL	51.5	4.85	Auriscalpium vulgare
2018	1	2	US	38.0369	-122.805	Auriscalpium vulgare
2018	1	3	US	38.0361	-122.803	Auriscalpium vulgare
2019	1	3	US	44.1495	-123.478	Auriscalpium vulgare
2019	1	3	US	45.8531	-123.18	Auriscalpium vulgare
2019	1	3	US	38.0391	-122.8	Auriscalpium vulgare
2019	1	3	US	38.044	-122.798	Auriscalpium vulgare
2019	1	3	US	37.3359	-122.396	Auriscalpium vulgare
2017	1	4	US	38.541	-123	Auriscalpium vulgare
2018	1	4	NL	51.6	5	Auriscalpium vulgare
2019	1	4	US	46.048	-122.848	Auriscalpium vulgare
2017	1	4	DK	55.8196	12.485	Auriscalpium vulgare
2005	1	4	DK	57.4204	10.5058	Auriscalpium vulgare
2017	1	5	US	37.1721	-122.221	Auriscalpium vulgare
2018	1	5	US	38.0223	-122.738	Auriscalpium vulgare
2019	1	5	US	37.1885	-122.153	Auriscalpium vulgare
2012	1	5	NL	51.35	6.2	Auriscalpium vulgare
2019	1	5	US	48.4948	-122.7	Auriscalpium vulgare
2014	1	6	NL	52.2	5.6	Auriscalpium vulgare
2016	1	6	US	36.9967	-122.059	Auriscalpium vulgare
2019	1	6	US	37.0862	-122.064	Auriscalpium vulgare
2019	1	6	US	37.0026	-122.062	Auriscalpium vulgare
2014	1	6	NL	52.1	5.25	Auriscalpium vulgare
2018	1	6	US	37.0749	-122.199	Auriscalpium vulgare
2019	1	6	US	37.003	-122.066	Auriscalpium vulgare
2000	1	7	GB	51.3724	-0.34924	Auriscalpium vulgare
2005	1	7	DK	57.4363	10.5242	Auriscalpium vulgare
2005	1	8	DK	56.4003	10.8888	Auriscalpium vulgare
2008	1	8	DK	55.6667	12.4	Auriscalpium vulgare
2010	1	8	DK	55.8171	12.4902	Auriscalpium vulgare
2011	1	8	NL	52.1	5.75	Auriscalpium vulgare
2012	1	9	DK	55.6747	12.3937	Auriscalpium vulgare
2013	1	9	DK	55.6276	12.0523	Auriscalpium vulgare
2014	1	9	DK	55.8922	10.0563	Auriscalpium vulgare
2016	1	9	US	37.1945	-122.205	Auriscalpium vulgare
2017	1	9	NL	52.3	5.6	Auriscalpium vulgare
2017	1	10	NL	52.3	5.6	Auriscalpium vulgare
1997	1	10	GB	50.8435	-1.50426	Auriscalpium vulgare
2008	1	10	DK	56.021	11.995	Auriscalpium vulgare
2019	1	10	DK	55.9543	11.7397	Auriscalpium vulgare
2019	1	11	DK	55.8186	12.4924	Auriscalpium vulgare
2019	1	11	US	38.4445	-122.967	Auriscalpium vulgare
2012	1	12	SE	59.0218	16.5494	Auriscalpium vulgare
2018	1	12	US	37.049	-122.074	Auriscalpium vulgare
2019	1	12	US	37.0005	-122.066	Auriscalpium vulgare
2003	1	13	GB	51.2731	0.22067	Auriscalpium vulgare
2012	1	13	SE	59.5748	15.7312	Auriscalpium vulgare
2019	1	13	US	47.0712	-122.959	Auriscalpium vulgare
2019	1	13	US	38.4495	-122.943	Auriscalpium vulgare
2011	1	13	DK	55.1746	11.7773	Auriscalpium vulgare
2016	1	13	NL	51.55	6.05	Auriscalpium vulgare
2016	1	13	NL	51.55	6.05	Auriscalpium vulgare
2017	1	13	NL	52.35	4.5	Auriscalpium vulgare
2017	1	13	NL	52.35	4.55	Auriscalpium vulgare
1992	1	14	GB	51.6324	-4.24098	Auriscalpium vulgare
1998	1	14	GB	51.783	-2.53051	Auriscalpium vulgare
2014	1	14	NL	52.45	4.55	Auriscalpium vulgare
2019	1	15	US	39.8779	-123.725	Auriscalpium vulgare
2014	1	16	NL	52.3	6.65	Auriscalpium vulgare
2016	1	16	NL	51.3	3.7	Auriscalpium vulgare
2008	1	16	NL	52.5	6.5	Auriscalpium vulgare
2008	1	16	SE	59.7452	16.208	Auriscalpium vulgare
2015	1	17	GB	57.2101	-2.45275	Auriscalpium vulgare
2018	1	17	US	39.3529	-123.561	Auriscalpium vulgare
2018	1	18	US	37.0431	-122.051	Auriscalpium vulgare
2019	1	18	CA	49.2355	-124.099	Auriscalpium vulgare
2019	1	18	US	39.0689	-123.461	Auriscalpium vulgare
2019	1	18	US	38.0173	-122.666	Auriscalpium vulgare
2019	1	19	US	39.2565	-121.007	Auriscalpium vulgare
2007	1	19	SE	57.6786	12.0318	Auriscalpium vulgare
2009	1	19	US	36.9904	-122.059	Auriscalpium vulgare
2013	1	20	NL	51.55	6.05	Auriscalpium vulgare
2018	1	20	US	39.3174	-123.729	Auriscalpium vulgare
2018	1	20	NL	52	6	Auriscalpium vulgare
2018	1	20	US	38.0306	-122.81	Auriscalpium vulgare
2013	1	20	DK	55.8233	12.4913	Auriscalpium vulgare
2018	1	21	US	45.6633	-122.57	Auriscalpium vulgare
1977	1	21	GB	53.2635	-0.5772	Auriscalpium vulgare
2007	1	21	SE	58.2559	12.304	Auriscalpium vulgare
2016	1	22	NL	51.25	5.4	Auriscalpium vulgare
2016	1	22	US	38.0219	-122.656	Auriscalpium vulgare
2017	1	22	NL	51.95	4.15	Auriscalpium vulgare
2019	1	22	US	45.6627	-122.569	Auriscalpium vulgare
2015	1	23	NL	52.5	4.6	Auriscalpium vulgare
2016	1	23	US	39.3646	-123.627	Auriscalpium vulgare
2018	1	23	US	45.6265	-122.656	Auriscalpium vulgare
2016	1	23	SE	59.7038	16.5255	Auriscalpium vulgare
2018	1	23	US	37.8927	-122.568	Auriscalpium vulgare
2005	1	24	DK	56.002	9.27195	Auriscalpium vulgare
2007	1	24	SE	58.2911	16.0016	Auriscalpium vulgare
2012	1	24	DK	55.8926	10.0568	Auriscalpium vulgare
2017	1	24	NL	52.4	5.85	Auriscalpium vulgare
2019	1	25	DK	56.6316	9.52408	Auriscalpium vulgare
2007	1	25	DK	57.4363	10.5242	Auriscalpium vulgare
2007	1	26	SE	56.9729	15.0355	Auriscalpium vulgare
2013	1	26	SE	55.8653	14.2322	Auriscalpium vulgare
2018	1	26	SE	58.2714	12.2626	Auriscalpium vulgare
2019	1	26	DE	53.532	10.9201	Auriscalpium vulgare
2013	1	26	NL	52	5.8	Auriscalpium vulgare
2017	1	26	US	38.5124	-122.626	Auriscalpium vulgare
2017	1	26	US	37.0112	-122.067	Auriscalpium vulgare
2018	1	26	NL	52.1	4.3	Auriscalpium vulgare
2018	1	26	NL	52.15	4.35	Auriscalpium vulgare
2018	1	27	US	41.4527	-124.042	Auriscalpium vulgare
2018	1	27	US	45.6517	-122.649	Auriscalpium vulgare
1996	1	27	GB	51.2862	-0.63914	Auriscalpium vulgare
2011	1	27	US	36.9694	-122.028	Auriscalpium vulgare
2012	1	28	NL	52.1	5.3	Auriscalpium vulgare
2016	1	28	US	37.044	-122.049	Auriscalpium vulgare
2018	1	29	DK	56.1598	10.0854	Auriscalpium vulgare
2018	1	29	DK	56.1865	10.6405	Auriscalpium vulgare
2013	1	30	DE	49.9213	11.5736	Auriscalpium vulgare
2014	1	30	DK	55.6746	12.3933	Auriscalpium vulgare
2018	1	30	US	37.0433	-122.051	Auriscalpium vulgare
2019	1	31	US	37.0218	-122.085	Auriscalpium vulgare
2019	1	31	US	37.0217	-122.084	Auriscalpium vulgare
1950	2	1	DK	55.1428	14.7126	Auriscalpium vulgare
1951	2	1	NO	60.707	6.41003	Auriscalpium vulgare
1960	2	1	DK	57.5339	9.9212	Auriscalpium vulgare
1988	2	1	SE	58.2123	12.0359	Auriscalpium vulgare
1989	2	1	GB	52.8734	1.04462	Auriscalpium vulgare
1989	2	1	GB	52.8734	1.04462	Auriscalpium vulgare
1995	2	2	GB	52.5028	-2.37709	Auriscalpium vulgare
1995	2	2	GB	52.4624	-2.36938	Auriscalpium vulgare
1995	2	3	GB	52.4624	-2.36938	Auriscalpium vulgare
1996	2	3	MX	19.9408	-103.76	Auriscalpium vulgare
1997	2	4	SE	59.7159	16.1978	Auriscalpium vulgare
2000	2	4	GB	52.5028	-2.37709	Auriscalpium vulgare
2000	2	4	GB	52.4624	-2.36938	Auriscalpium vulgare
2000	2	4	GB	51.5559	-0.6311	Auriscalpium vulgare
2000	2	5	PL	52.73	23.65	Auriscalpium vulgare
2004	2	5	GB	51.2878	-0.78249	Auriscalpium vulgare
2004	2	5	GB	51.2878	-0.78249	Auriscalpium vulgare
2005	2	5	DK	56.0369	9.68755	Auriscalpium vulgare
2005	2	6	GB	51.0233	-1.50235	Auriscalpium vulgare
2006	2	6	SE	58.3697	16.6327	Auriscalpium vulgare
2006	2	6	SE	59.8835	17.35	Auriscalpium vulgare
2007	2	7	DK	55.1778	11.7891	Auriscalpium vulgare
2008	2	7	SE	59.6358	14.5181	Auriscalpium vulgare
2011	2	7	SE	58.8022	12.4502	Auriscalpium vulgare
2011	2	7	SE	59.7424	17.0885	Auriscalpium vulgare
2012	2	8	DK	56.1031	8.82777	Auriscalpium vulgare
2012	2	8	DK	56.0981	8.83341	Auriscalpium vulgare
2012	2	9	DK	55.2	11.8167	Auriscalpium vulgare
2012	2	9	NL	51.4	6.15	Auriscalpium vulgare
2012	2	9	SE	59.6834	16.0865	Auriscalpium vulgare
2014	2	9	DE	48.724	9.08672	Auriscalpium vulgare
2014	2	9	DK	56.1298	9.65374	Auriscalpium vulgare
2014	2	10	NL	52.25	6.45	Auriscalpium vulgare
2015	2	10	SE	59.6122	16.5043	Auriscalpium vulgare
2017	2	10	NL	52	5.4	Auriscalpium vulgare
2017	2	10	NL	51.65	5.75	Auriscalpium vulgare
2017	2	10	NL	51.75	5.75	Auriscalpium vulgare
2018	2	10	SE	59.8244	15.9739	Auriscalpium vulgare
2018	2	11	US	47.6556	-122.182	Auriscalpium vulgare
1864	2	11	GB	51.55	-0.19858	Auriscalpium vulgare
1864	2	11	GB	51.55	-0.19858	Auriscalpium vulgare
1864	2	12	GB	51.55	-0.19858	Auriscalpium vulgare
1866	2	12	GB	51.0934	0.21205	Auriscalpium vulgare
1873	2	12	GB	52.0107	-2.80274	Auriscalpium vulgare
1886	2	12	SE	59	18	Auriscalpium vulgare
1895	2	12	SE	59	17	Auriscalpium vulgare
1983	2	12	GB	51.741	-1.20485	Auriscalpium vulgare
1983	2	12	GB	53.3471	-0.12372	Auriscalpium vulgare
1983	2	12	GB	53.0697	0.31201	Auriscalpium vulgare
1984	2	12	GB	52.0756	1.28193	Auriscalpium vulgare
1997	2	12	GB	53.268	-1.02688	Auriscalpium vulgare
1999	2	13	GB	51.3656	0.08148	Auriscalpium vulgare
1999	2	13	NO	62.7758	6.9133	Auriscalpium vulgare
1954	2	13	CA	44.3219	-79.8777	Auriscalpium vulgare
1976	2	13	GB	51.0876	0.49738	Auriscalpium vulgare
1993	2	14	GB	51.6536	-2.21822	Auriscalpium vulgare
1993	2	14	GB	51.7319	-0.33617	Auriscalpium vulgare
1995	2	14	GB	50.8435	-1.50426	Auriscalpium vulgare
1998	2	15	DK	57.5383	9.90555	Auriscalpium vulgare
1998	2	16	GB	52.6409	-2.66645	Auriscalpium vulgare
1998	2	16	GB	52.6814	-2.65967	Auriscalpium vulgare
1998	2	16	GB	51.2878	-0.78249	Auriscalpium vulgare
1999	2	17	GB	54.2577	-2.84577	Auriscalpium vulgare
1999	2	17	GB	54.2577	-2.84577	Auriscalpium vulgare
1999	2	17	GB	53.7208	-1.62263	Auriscalpium vulgare
1999	2	17	GB	51.5426	0.23377	Auriscalpium vulgare
1999	2	17	GB	51.5426	0.23377	Auriscalpium vulgare
2000	2	17	DK	54.7128	11.2484	Auriscalpium vulgare
2001	2	17	GB	51.2878	-0.78249	Auriscalpium vulgare
2001	2	17	GB	52.3648	-0.60624	Auriscalpium vulgare
2001	2	17	GB	52.3648	-0.60624	Auriscalpium vulgare
2006	2	18	GB	56.9874	-3.52383	Auriscalpium vulgare
2006	2	18	GB	56.9874	-3.52383	Auriscalpium vulgare
2006	2	18	SE	58.9219	17.2296	Auriscalpium vulgare
2008	2	19	DE	51.8398	11.1346	Auriscalpium vulgare
2009	2	19	DE	51.6237	14.2065	Auriscalpium vulgare
2009	2	19	SE	56.7652	16.547	Auriscalpium vulgare
2009	2	19	SE	56.7652	16.5471	Auriscalpium vulgare
2010	2	19	NL	52.2	5.1	Auriscalpium vulgare
2010	2	19	SE	58.9332	16.158	Auriscalpium vulgare
2012	2	19	DK	56.0709	9.83754	Auriscalpium vulgare
2012	2	19	DK	56.021	11.995	Auriscalpium vulgare
2014	2	20	DK	56.0751	9.63842	Auriscalpium vulgare
2014	2	20	SE	58.9423	16.2983	Auriscalpium vulgare
2015	2	21	NL	52.75	6.35	Auriscalpium vulgare
2015	2	21	NL	52.35	6.85	Auriscalpium vulgare
2017	2	22	NL	51.6	5.05	Auriscalpium vulgare
2017	2	22	NL	52.25	6.65	Auriscalpium vulgare
2018	2	22	DK	56.1811	8.40748	Auriscalpium vulgare
2018	2	23	NL	51.5	6.2	Auriscalpium vulgare
2018	2	23	SE	59.4322	17.8615	Auriscalpium vulgare
1964	2	23	DK	55.123	14.7049	Auriscalpium vulgare
1969	2	23	EE	57.6117	26.4044	Auriscalpium vulgare
1981	2	23	GB	53.1697	-0.28109	Auriscalpium vulgare
1981	2	23	NO	59.5853	10.2137	Auriscalpium vulgare
1987	2	23	GB	52.193	-1.78198	Auriscalpium vulgare
1995	2	24	GB	50.8435	-1.50426	Auriscalpium vulgare
1997	2	24	NO	58.4635	8.70605	Auriscalpium vulgare
1998	2	25	GB	52.5028	-2.37709	Auriscalpium vulgare
1998	2	26	GB	52.4624	-2.36938	Auriscalpium vulgare
1998	2	26	GB	52.4624	-2.36938	Auriscalpium vulgare
1998	2	26	GB	52.4624	-2.36938	Auriscalpium vulgare
1998	2	26	GB	52.4624	-2.36938	Auriscalpium vulgare
1998	2	26	GB	52.4624	-2.36938	Auriscalpium vulgare
1998	2	27	NO	59.117	11.4463	Auriscalpium vulgare
2002	2	27	SE	58.9794	17.5486	Auriscalpium vulgare
2003	2	27	DK	56.0654	9.61402	Auriscalpium vulgare
2003	2	27	DK	56.0654	9.61402	Auriscalpium vulgare
2003	2	27	DK	56.0654	9.61402	Auriscalpium vulgare
2003	2	28	SE	58.4746	13.7186	Auriscalpium vulgare
2003	3	1	SE	58.4448	13.8854	Auriscalpium vulgare
2003	3	1	SE	58.985	14.0485	Auriscalpium vulgare
2008	3	1	NL	51.6	4.85	Auriscalpium vulgare
2009	3	1	NL	52.75	6.9	Auriscalpium vulgare
2010	3	1	NL	51.85	4.05	Auriscalpium vulgare
2011	3	1	NO	58.0774	6.6694	Auriscalpium vulgare
2012	3	1	NO	59.1013	9.74684	Auriscalpium vulgare
2013	3	1	DK	55.2025	11.8139	Auriscalpium vulgare
2013	3	2	NL	52.3	6.95	Auriscalpium vulgare
2014	3	2	NL	51.95	5.75	Auriscalpium vulgare
2015	3	2	DK	55.9486	11.7587	Auriscalpium vulgare
2015	3	2	NL	51.25	5.65	Auriscalpium vulgare
2015	3	2	NL	51.8	5.95	Auriscalpium vulgare
2015	3	2	NL	52.95	6.15	Auriscalpium vulgare
2016	3	2	NL	52.9	6.25	Auriscalpium vulgare
2017	3	2	NL	52.75	6.5	Auriscalpium vulgare
2018	3	2	PL	52.7435	23.9031	Auriscalpium vulgare
2018	3	2	SE	56.7054	13.0945	Auriscalpium vulgare
1859	3	3	SE	59	17	Auriscalpium vulgare
1883	3	3	SE	59	17	Auriscalpium vulgare
1895	3	3	SE	59	17	Auriscalpium vulgare
1963	3	3	DK	55.6802	9.85675	Auriscalpium vulgare
1968	3	3	CA	44.6958	-79.6637	Auriscalpium vulgare
1975	3	3	GB	51.466	-0.63379	Auriscalpium vulgare
1975	3	4	NO	62.7223	8.3155	Auriscalpium vulgare
1980	3	4	DK	55.9069	10.0645	Auriscalpium vulgare
1980	3	4	AT	47.8411	16.1531	Auriscalpium vulgare
1986	3	4	GB	52.4282	0.86671	Auriscalpium vulgare
1986	3	4	GB	52.4282	0.86671	Auriscalpium vulgare
1989	3	4	GB	52.7973	0.44588	Auriscalpium vulgare
1989	3	4	GB	52.7973	0.44588	Auriscalpium vulgare
1989	3	4	MX	19.9083	-103.025	Auriscalpium vulgare
1990	3	4	DE	49.4	7.8	Auriscalpium vulgare
1991	3	5	IE	53.0891	-6.73207	Auriscalpium vulgare
1991	3	5	DK	56.7013	11.5316	Auriscalpium vulgare
1992	3	5	NO	62.7642	8.3243	Auriscalpium vulgare
2004	3	5	DK	55.4832	11.5167	Auriscalpium vulgare
2007	3	6	NL	52.65	5.9	Auriscalpium vulgare
2008	3	6	NL	51.9943	5.71553	Auriscalpium vulgare
2008	3	6	NL	51.9997	5.71703	Auriscalpium vulgare
2008	3	7	SE	58.807	12.4609	Auriscalpium vulgare
2008	3	7	SE	65.1563	19.4385	Auriscalpium vulgare
2010	3	7	SE	59.0638	16.6408	Auriscalpium vulgare
2014	3	8	DE	48.8848	9.49704	Auriscalpium vulgare
2014	3	8	NL	51.45	4.3	Auriscalpium vulgare
2014	3	8	NL	52	5.3	Auriscalpium vulgare
2014	3	8	NL	51.25	5.9	Auriscalpium vulgare
2014	3	8	US	46.735	-121.968	Auriscalpium vulgare
2018	3	8	DK	55.7452	11.9407	Auriscalpium vulgare
2018	3	8	SE	58.485	12.3898	Auriscalpium vulgare
2018	3	8	SE	58.5424	16.2095	Auriscalpium vulgare
2018	3	8	SE	59.8097	17.5981	Auriscalpium vulgare
1956	3	8	GB	53.5331	-0.56817	Auriscalpium vulgare
1972	3	9	EE	58.7167	26.7333	Auriscalpium vulgare
1991	3	9	GB	52.2829	-1.78154	Auriscalpium vulgare
1996	3	9	SE	59.6767	16.2222	Auriscalpium vulgare
2006	3	10	NO	59.2917	10.501	Auriscalpium vulgare
2006	3	10	NO	59.8804	10.7222	Auriscalpium vulgare
2006	3	10	NO	59.8653	10.7446	Auriscalpium vulgare
2007	3	10	SE	58.2745	11.7034	Auriscalpium vulgare
2009	3	10	NL	52.05	5.65	Auriscalpium vulgare
2010	3	11	DE	53.2703	9.81319	Auriscalpium vulgare
2010	3	11	NL	52.2	5.2	Auriscalpium vulgare
2012	3	11	DE	50.1266	8.65783	Auriscalpium vulgare
2012	3	12	DK	55.6746	12.393	Auriscalpium vulgare
2012	3	12	NL	52.2	4.45	Auriscalpium vulgare
2012	3	12	NL	52.25	4.45	Auriscalpium vulgare
2012	3	13	SE	59.6013	13.7282	Auriscalpium vulgare
2012	3	13	SE	56.7507	16.6837	Auriscalpium vulgare
2013	3	13	FR	46.6996	0.57844	Auriscalpium vulgare
2013	3	13	NL	52.25	6.5	Auriscalpium vulgare
2013	3	13	SE	58.7135	11.2601	Auriscalpium vulgare
2013	3	14	SE	59.2204	17.0156	Auriscalpium vulgare
2013	3	14	SE	59.4331	17.8608	Auriscalpium vulgare
2014	3	14	DK	57.0375	8.5603	Auriscalpium vulgare
2014	3	14	DK	56.0161	8.63367	Auriscalpium vulgare
2014	3	14	NL	52.75	6.9	Auriscalpium vulgare
2017	3	15	DK	55.8597	8.1747	Auriscalpium vulgare
2017	3	16	NL	52.15	4.35	Auriscalpium vulgare
2018	3	16	SE	57.4481	12.1846	Auriscalpium vulgare
2018	3	16	SE	59.1992	12.2193	Auriscalpium vulgare
2018	3	16	SE	58.5603	12.9455	Auriscalpium vulgare
1974	3	16	GB	51.6511	-2.79637	Auriscalpium vulgare
1976	3	16	SE	57.508	11.9252	Auriscalpium vulgare
1997	3	16	FI	62.6007	29.7261	Auriscalpium vulgare
2000	3	17	GB	52.3648	-0.60624	Auriscalpium vulgare
2001	3	17	GB	52.5215	0.72536	Auriscalpium vulgare
2001	3	17	GB	52.5215	0.72536	Auriscalpium vulgare
2005	3	17	GB	51.2608	0.79345	Auriscalpium vulgare
2006	3	17	DK	56.3351	9.59927	Auriscalpium vulgare
2006	3	17	NL	52	5.3	Auriscalpium vulgare
2006	3	18	NL	52.25	6.9	Auriscalpium vulgare
2006	3	18	SE	58.6472	13.1903	Auriscalpium vulgare
2006	3	18	SE	59.2477	17.2761	Auriscalpium vulgare
2006	3	18	DK	56.3351	9.59927	Auriscalpium vulgare
2008	3	18	NL	52.25	4.45	Auriscalpium vulgare
2012	3	19	NL	52.25	6.7	Auriscalpium vulgare
2013	3	19	NL	51.55	4.85	Auriscalpium vulgare
2014	3	19	NL	52.8	6.7	Auriscalpium vulgare
2014	3	19	SE	59.7136	16.2111	Auriscalpium vulgare
2015	3	19	NL	52.3464	5.72687	Auriscalpium vulgare
2016	3	19	DK	55.7212	9.99377	Auriscalpium vulgare
2017	3	20	NL	52.65	4.65	Auriscalpium vulgare
2017	3	20	NL	52.65	4.65	Auriscalpium vulgare
2017	3	20	NL	52.65	4.65	Auriscalpium vulgare
2017	3	20	NL	52.3	5.7	Auriscalpium vulgare
2017	3	20	NL	52.75	6.2	Auriscalpium vulgare
2018	3	20	SE	58.3582	15.6595	Auriscalpium vulgare
2018	3	20	SE	59.4801	17.8238	Auriscalpium vulgare
1904	3	20	GB	50.9334	-1.50331	Auriscalpium vulgare
1951	3	20	DK	56.1362	9.66657	Auriscalpium vulgare
1974	3	21	GB	51.108	-0.78722	Auriscalpium vulgare
1975	3	21	DE	49.9406	8.74222	Auriscalpium vulgare
1987	3	21	DE	49.4	8.6	Auriscalpium vulgare
2000	3	21	GB	51.2878	-0.78249	Auriscalpium vulgare
2000	3	21	GB	52.9632	1.05093	Auriscalpium vulgare
2000	3	22	GB	52.1342	1.11085	Auriscalpium vulgare
2000	3	22	GB	52.9592	1.19958	Auriscalpium vulgare
2000	3	22	NO	59.884	10.7215	Auriscalpium vulgare
2001	3	22	SE	58.648	13.4625	Auriscalpium vulgare
2010	3	22	DK	55.1811	10.2379	Auriscalpium vulgare
2011	3	22	DE	50.1266	8.65783	Auriscalpium vulgare
2011	3	22	NL	52.05	6.05	Auriscalpium vulgare
2012	3	23	NO	59.0227	9.53738	Auriscalpium vulgare
2013	3	23	CA	45.4275	-73.9441	Auriscalpium vulgare
2013	3	23	DE	52.429	10.1151	Auriscalpium vulgare
2013	3	23	DK	56.713	11.541	Auriscalpium vulgare
2013	3	23	NL	51.6	5	Auriscalpium vulgare
2013	3	24	NL	52.65	6.4	Auriscalpium vulgare
2013	3	24	NL	52.75	6.9	Auriscalpium vulgare
2014	3	24	NL	52.2	5.15	Auriscalpium vulgare
2014	3	25	NL	52.1	5.95	Auriscalpium vulgare
2014	3	25	NL	52.8	6.9	Auriscalpium vulgare
2014	3	25	SE	56.7072	16.5069	Auriscalpium vulgare
2014	3	25	SE	59.0651	17.1883	Auriscalpium vulgare
2016	3	25	SE	57.3111	17.1096	Auriscalpium vulgare
2017	3	25	DK	55.4251	10.0445	Auriscalpium vulgare
2017	3	25	SE	56.9337	16.8262	Auriscalpium vulgare
1976	3	26	GB	51.1963	-0.64179	Auriscalpium vulgare
1982	3	26	SE	58.3934	12.4914	Auriscalpium vulgare
1982	3	26	NO	60.676	10.986	Auriscalpium vulgare
1982	3	27	NO	60.676	10.986	Auriscalpium vulgare
1988	3	27	GB	51.4702	-1.06559	Auriscalpium vulgare
1988	3	27	GB	52.4282	0.86671	Auriscalpium vulgare
1988	3	28	GB	52.4282	0.86671	Auriscalpium vulgare
1990	3	28	DK	57.026	9.95035	Auriscalpium vulgare
1991	3	28	DK	56.6923	11.531	Auriscalpium vulgare
1998	3	28	DK	56.1327	9.56056	Auriscalpium vulgare
2004	3	28	GB	52.5215	0.72536	Auriscalpium vulgare
2006	3	28	SE	58.243	12.4927	Auriscalpium vulgare
2008	3	28	SE	58.4376	11.7362	Auriscalpium vulgare
2008	3	28	SE	58.2533	12.2923	Auriscalpium vulgare
2009	3	29	NL	52.1	6.3	Auriscalpium vulgare
2010	3	29	DE	52.6714	12.2033	Auriscalpium vulgare
2010	3	29	NL	52.1	4.3	Auriscalpium vulgare
2010	3	29	NL	52.55	4.6	Auriscalpium vulgare
2010	3	29	NL	52.55	4.6	Auriscalpium vulgare
2012	3	29	DE	49.9961	8.60736	Auriscalpium vulgare
2014	3	29	NL	52.2	5.15	Auriscalpium vulgare
2014	3	29	NL	52.25	6.65	Auriscalpium vulgare
2016	3	30	SE	55.406	12.9137	Auriscalpium vulgare
1948	3	30	NO	60.6266	6.4778	Auriscalpium vulgare
1948	3	30	NO	60.6223	6.4872	Auriscalpium vulgare
1990	3	31	LU	49.73	6.46	Auriscalpium vulgare
1991	4	1	DK	56.7103	11.5322	Auriscalpium vulgare
1993	4	1	GB	51.3724	-0.34924	Auriscalpium vulgare
1998	4	1	GB	51.1064	-0.64442	Auriscalpium vulgare
1998	4	1	GB	51.1064	-0.64442	Auriscalpium vulgare
1999	4	1	GB	52.4938	-2.37701	Auriscalpium vulgare
1999	4	1	GB	52.4624	-2.36938	Auriscalpium vulgare
1999	4	1	GB	52.4624	-2.36938	Auriscalpium vulgare
2004	4	1	GB	52.5028	-2.37709	Auriscalpium vulgare
2004	4	1	GB	52.4624	-2.36938	Auriscalpium vulgare
2006	4	1	DK	55.4783	11.5241	Auriscalpium vulgare
2008	4	1	NL	52.35	6.35	Auriscalpium vulgare
2009	4	1	NL	53.1306	6.43715	Auriscalpium vulgare
2010	4	1	DE	52.7231	12.0973	Auriscalpium vulgare
2012	4	1	DK	57.0185	10.3509	Auriscalpium vulgare
2013	4	1	DK	57.0857	10.1555	Auriscalpium vulgare
2013	4	2	NL	51.6	5	Auriscalpium vulgare
2014	4	2	NL	51.45	4.3	Auriscalpium vulgare
2014	4	2	NL	52.85	7.05	Auriscalpium vulgare
2014	4	2	NL	52.85	7.05	Auriscalpium vulgare
2014	4	3	SE	58.3586	11.9703	Auriscalpium vulgare
2015	4	3	NL	52.9	6.8	Auriscalpium vulgare
2016	4	3	NL	52.25	6.15	Auriscalpium vulgare
2017	4	3	NL	51.75	5.6	Auriscalpium vulgare
2018	4	3	DK	56.4554	8.39742	Auriscalpium vulgare
2018	4	3	SE	57.9491	19.3117	Auriscalpium vulgare
2018	4	4	SE	57.9584	19.3283	Auriscalpium vulgare
1945	4	4	DK	56.4148	10.4153	Auriscalpium vulgare
1954	4	4	DK	54.9909	15.078	Auriscalpium vulgare
1987	4	4	GB	52.1921	-1.48941	Auriscalpium vulgare
1998	4	4	GB	52.5215	0.72536	Auriscalpium vulgare
1998	4	5	GB	52.5215	0.72536	Auriscalpium vulgare
2000	4	5	GB	54.2636	-7.77055	Auriscalpium vulgare
2000	4	6	GB	54.2636	-7.77055	Auriscalpium vulgare
2001	4	6	GB	52.7942	0.59404	Auriscalpium vulgare
2006	4	6	DK	55.5723	12.5702	Auriscalpium vulgare
2010	4	6	ES	40.69	-0.05	Auriscalpium vulgare
2012	4	6	DK	56.3145	10.574	Auriscalpium vulgare
2012	4	6	NL	51.25	5.65	Auriscalpium vulgare
2012	4	6	NL	52	6	Auriscalpium vulgare
2012	4	6	NL	51.95	6.4	Auriscalpium vulgare
2012	4	6	NL	51.95	6.4	Auriscalpium vulgare
2013	4	6	NL	52.05	5.25	Auriscalpium vulgare
2013	4	7	NL	52	5.65	Auriscalpium vulgare
2014	4	7	NL	52.85	6.3	Auriscalpium vulgare
2014	4	7	NL	52.75	6.5	Auriscalpium vulgare
2014	4	8	SE	59.5421	16.8487	Auriscalpium vulgare
2014	4	8	SE	59.1127	17.8354	Auriscalpium vulgare
2015	4	8	NL	52.2	5.5	Auriscalpium vulgare
2015	4	8	NL	52.3	6.95	Auriscalpium vulgare
2017	4	8	DK	56.9604	10.2675	Auriscalpium vulgare
2018	4	9	SE	57.6854	18.3471	Auriscalpium vulgare
2018	4	9	SE	57.6837	18.3477	Auriscalpium vulgare
1944	4	9	US	47.5289	-121.824	Auriscalpium vulgare
1982	4	9	GB	52.7324	-1.7793	Auriscalpium vulgare
1996	4	9	SE	58.495	13.0867	Auriscalpium vulgare
1997	4	9	GB	52.5028	-2.37709	Auriscalpium vulgare
1997	4	9	GB	52.4624	-2.36938	Auriscalpium vulgare
1997	4	9	GB	52.4624	-2.36938	Auriscalpium vulgare
1997	4	10	GB	52.4624	-2.36938	Auriscalpium vulgare
1997	4	10	GB	52.4624	-2.36938	Auriscalpium vulgare
1998	4	10	GB	52.5028	-2.37709	Auriscalpium vulgare
1998	4	10	GB	50.9327	-1.36101	Auriscalpium vulgare
1998	4	11	GB	50.9327	-1.36101	Auriscalpium vulgare
1999	4	11	GB	52.7287	-2.96395	Auriscalpium vulgare
1999	4	11	GB	52.7697	-2.89816	Auriscalpium vulgare
1999	4	11	GB	52.807	-2.70608	Auriscalpium vulgare
1999	4	11	GB	52.8206	-2.6692	Auriscalpium vulgare
1999	4	12	GB	52.6409	-2.66645	Auriscalpium vulgare
2006	4	12	EE	58.3971	26.6637	Auriscalpium vulgare
2009	4	12	DE	49.0716	12.2924	Auriscalpium vulgare
2013	4	12	NL	51.45	4.35	Auriscalpium vulgare
2013	4	12	NL	52.65	4.65	Auriscalpium vulgare
2013	4	12	NL	51.55	4.85	Auriscalpium vulgare
2013	4	12	NL	51.55	4.85	Auriscalpium vulgare
2013	4	12	NL	51.55	4.85	Auriscalpium vulgare
2014	4	13	DE	49.8326	9.17813	Auriscalpium vulgare
2014	4	13	NO	58.9931	6.0455	Auriscalpium vulgare
2015	4	13	NL	52.25	6.5	Auriscalpium vulgare
2018	4	13	SE	56.3802	14.5258	Auriscalpium vulgare
2018	4	13	SE	57.4916	18.1274	Auriscalpium vulgare
2018	4	13	SE	57.4892	18.1339	Auriscalpium vulgare
1926	4	14	GB	52.9592	1.19958	Auriscalpium vulgare
1934	4	14	GB	52.9592	1.19958	Auriscalpium vulgare
1982	4	14	SE	58.7889	11.2463	Auriscalpium vulgare
1983	4	14	GB	52.3859	-2.37609	Auriscalpium vulgare
1983	4	14	GB	52.3725	-2.36863	Auriscalpium vulgare
1983	4	14	GB	52.3725	-2.36863	Auriscalpium vulgare
1989	4	14	MX	19.895	-103.028	Auriscalpium vulgare
1993	4	14	GB	55.9667	-2.56227	Auriscalpium vulgare
1994	4	14	GB	55.875	-2.88059	Auriscalpium vulgare
1998	4	15	NO	64.1307	11.7634	Auriscalpium vulgare
2001	4	15	SE	59.663	17.4839	Auriscalpium vulgare
2004	4	15	GB	52.5446	-0.60055	Auriscalpium vulgare
2004	4	15	GB	51.2573	0.93658	Auriscalpium vulgare
2004	4	16	SE	58.877	12.3438	Auriscalpium vulgare
2004	4	16	SE	59.0962	18.023	Auriscalpium vulgare
2005	4	16	GB	52.7973	0.44588	Auriscalpium vulgare
2005	4	16	SE	57.7904	13.1162	Auriscalpium vulgare
2006	4	16	DK	56.0275	9.88956	Auriscalpium vulgare
2007	4	16	NL	52.5	4.6	Auriscalpium vulgare
2007	4	16	NL	52.15	5.15	Auriscalpium vulgare
2007	4	16	NL	51.15	6.05	Auriscalpium vulgare
2008	4	16	GB	57.2115	-3.56617	Auriscalpium vulgare
2009	4	16	DK	56.0569	9.73874	Auriscalpium vulgare
2010	4	16	DK	54.8348	11.9558	Auriscalpium vulgare
2010	4	17	NL	52.15	5.2	Auriscalpium vulgare
2010	4	17	NL	52.05	5.25	Auriscalpium vulgare
2010	4	17	NL	51.75	5.8	Auriscalpium vulgare
2010	4	17	SE	58.5782	15.4683	Auriscalpium vulgare
2011	4	17	SE	58.6326	13.4698	Auriscalpium vulgare
2011	4	17	SE	58.6593	13.5201	Auriscalpium vulgare
2012	4	17	NL	52.3	6.4	Auriscalpium vulgare
2013	4	17	DK	55.2	11.8167	Auriscalpium vulgare
2014	4	17	NL	51.55	4.85	Auriscalpium vulgare
2014	4	17	NL	51.95	6.65	Auriscalpium vulgare
2015	4	17	DK	55.6228	8.14809	Auriscalpium vulgare
2016	4	17	US	35.6309	-112.052	Auriscalpium vulgare
2017	4	18	NL	52.85	6.25	Auriscalpium vulgare
2018	4	18	DK	57.0544	8.92521	Auriscalpium vulgare
2018	4	18	SE	59.5738	17.9136	Auriscalpium vulgare
1901	4	18	SE	59	17	Auriscalpium vulgare
1943	4	18	DK	56.5121	10.6167	Auriscalpium vulgare
1983	4	18	GB	52.4282	0.86671	Auriscalpium vulgare
1985	4	18	GB	52.282	-1.48838	Auriscalpium vulgare
1985	4	18	GB	52.4282	0.86671	Auriscalpium vulgare
1996	4	19	GB	52.0894	1.42896	Auriscalpium vulgare
1996	4	19	SE	59.0134	14.0906	Auriscalpium vulgare
1998	4	19	GB	52.6409	-2.66645	Auriscalpium vulgare
1998	4	19	GB	52.6409	-2.66645	Auriscalpium vulgare
1998	4	19	GB	52.6814	-2.65967	Auriscalpium vulgare
2001	4	19	GB	53.591	-3.04391	Auriscalpium vulgare
2001	4	19	GB	53.6275	-2.98432	Auriscalpium vulgare
2001	4	19	GB	52.5874	-1.42579	Auriscalpium vulgare
2001	4	19	SE	58.6615	13.5185	Auriscalpium vulgare
2005	4	19	MX	15.1206	-92.1039	Auriscalpium vulgare
2006	4	19	DK	56.0275	9.88956	Auriscalpium vulgare
2009	4	20	DK	55.1811	10.238	Auriscalpium vulgare
2010	4	20	NL	51.95	6.4	Auriscalpium vulgare
2011	4	20	NL	51.95	5.75	Auriscalpium vulgare
2012	4	20	DK	55.7783	12.0334	Auriscalpium vulgare
2012	4	20	NL	51.55	4.85	Auriscalpium vulgare
2012	4	20	NL	51.55	4.85	Auriscalpium vulgare
2012	4	20	NL	52	5.4	Auriscalpium vulgare
2013	4	20	NL	52.3	4.55	Auriscalpium vulgare
2013	4	21	NL	52.8	4.65	Auriscalpium vulgare
2013	4	21	NL	51.8	5.85	Auriscalpium vulgare
2015	4	21	NL	53.35	5.3	Auriscalpium vulgare
2017	4	21	DE	52.7022	11.4573	Auriscalpium vulgare
2017	4	21	NL	51.75	5.55	Auriscalpium vulgare
2018	4	22	SE	57.3982	18.8756	Auriscalpium vulgare
2018	4	22	SE	57.4034	18.8758	Auriscalpium vulgare
1979	4	22	SE	59.4366	17.876	Auriscalpium vulgare
1998	4	22	DE	48.1	7.8	Auriscalpium vulgare
2001	4	22	GB	53.268	-1.02688	Auriscalpium vulgare
2001	4	23	GB	52.8081	-0.14702	Auriscalpium vulgare
2001	4	23	GB	52.0894	1.42896	Auriscalpium vulgare
2001	4	23	SE	57.9513	19.2428	Auriscalpium vulgare
2006	4	23	NL	52.25	5.15	Auriscalpium vulgare
2006	4	23	NL	51.2	6.05	Auriscalpium vulgare
2006	4	23	SE	58.3851	16.7205	Auriscalpium vulgare
2007	4	24	SE	57.8817	13.0014	Auriscalpium vulgare
2009	4	24	NL	52.65	4.6	Auriscalpium vulgare
2010	4	24	DK	55.9505	11.7127	Auriscalpium vulgare
2011	4	24	NL	52.25	5.15	Auriscalpium vulgare
2011	4	24	NL	52.25	6.5	Auriscalpium vulgare
2011	4	24	NL	52.75	6.9	Auriscalpium vulgare
2012	4	24	DK	56.0178	11.9778	Auriscalpium vulgare
2012	4	24	NL	52.2	5.1	Auriscalpium vulgare
2012	4	24	NL	52.2	5.1	Auriscalpium vulgare
2012	4	24	NL	52.3	5.2	Auriscalpium vulgare
2012	4	24	SE	58.3988	16.1385	Auriscalpium vulgare
2013	4	24	NL	51.6	5	Auriscalpium vulgare
2013	4	24	NL	51.45	5.1	Auriscalpium vulgare
2014	4	25	DK	57.5966	10.241	Auriscalpium vulgare
2015	4	25	NL	53.35	5.3	Auriscalpium vulgare
2015	4	25	NL	52.55	5.8	Auriscalpium vulgare
2017	4	25	NL	52.8	6.7	Auriscalpium vulgare
2018	4	25	SE	56.4772	15.8733	Auriscalpium vulgare
1944	4	25	DK	54.8224	11.5866	Auriscalpium vulgare
1974	4	25	DK	56.9009	9.25585	Auriscalpium vulgare
1977	4	25	NO	60.1921	5.74177	Auriscalpium vulgare
1993	4	26	GB	51.458	-2.82827	Auriscalpium vulgare
1993	4	26	GB	51.4713	-2.79324	Auriscalpium vulgare
2000	4	26	LU	49.67	6.22	Auriscalpium vulgare
2005	4	26	GB	52.1882	-0.90434	Auriscalpium vulgare
2006	4	27	DK	56.158	9.59184	Auriscalpium vulgare
2010	4	27	NL	52.75	6.9	Auriscalpium vulgare
2012	4	27	NL	52.2	5.15	Auriscalpium vulgare
2014	4	27	SE	58.807	12.4609	Auriscalpium vulgare
2014	4	27	SE	59.0892	16.6024	Auriscalpium vulgare
2014	4	28	SE	59.0886	16.6028	Auriscalpium vulgare
2015	4	28	NL	52.75	6.5	Auriscalpium vulgare
2016	4	28	DE	49.8739	9.87383	Auriscalpium vulgare
2016	4	28	US	44.4122	-123.336	Auriscalpium vulgare
2017	4	28	NL	52.1	5.2	Auriscalpium vulgare
1972	4	28	EE	58.7167	26.7333	Auriscalpium vulgare
1972	4	29	EE	58.7167	26.7333	Auriscalpium vulgare
1986	4	29	DK	54.6264	11.9593	Auriscalpium vulgare
1986	4	29	DK	54.6	11.98	Auriscalpium vulgare
1990	4	29	GB	52.6939	1.03211	Auriscalpium vulgare
1990	4	29	GB	52.6939	1.03211	Auriscalpium vulgare
1994	4	29	GB	51.6324	-4.24098	Auriscalpium vulgare
1994	4	29	GB	52.8123	-0.4436	Auriscalpium vulgare
1994	4	29	GB	52.9704	0.75353	Auriscalpium vulgare
1996	4	29	DK	56.0853	10.2395	Auriscalpium vulgare
2006	4	30	DK	56.0975	10.2343	Auriscalpium vulgare
2008	4	30	DK	55.798	12.4896	Auriscalpium vulgare
2010	4	30	DE	50.1266	8.65783	Auriscalpium vulgare
2010	4	30	DK	55.5499	12.2434	Auriscalpium vulgare
2010	4	30	NL	51.95	5.8	Auriscalpium vulgare
2010	4	30	NL	51.95	5.8	Auriscalpium vulgare
2011	4	30	DE	49.8326	9.17813	Auriscalpium vulgare
2011	4	30	SE	59.557	15.8204	Auriscalpium vulgare
2011	4	30	SE	59.4159	18.5582	Auriscalpium vulgare
2012	5	1	FR	46.6996	0.57844	Auriscalpium vulgare
2012	5	1	NL	52.2	5.1	Auriscalpium vulgare
2013	5	1	DK	55.6751	12.3912	Auriscalpium vulgare
2013	5	1	DK	55.576	12.5866	Auriscalpium vulgare
2013	5	1	NL	51.65	5.1	Auriscalpium vulgare
2013	5	1	NL	51.4	5.65	Auriscalpium vulgare
2013	5	1	NL	52	6	Auriscalpium vulgare
2013	5	1	SE	57.4979	12.3705	Auriscalpium vulgare
2014	5	1	DK	55.9793	11.2951	Auriscalpium vulgare
2014	5	1	SE	58.8136	12.4383	Auriscalpium vulgare
2015	5	1	DE	49.045	8.86966	Auriscalpium vulgare
2015	5	1	NL	51.45	5.5	Auriscalpium vulgare
2015	5	1	NL	52.2	5.5	Auriscalpium vulgare
2015	5	1	NL	51.35	6.15	Auriscalpium vulgare
2015	5	1	NL	51.35	6.2	Auriscalpium vulgare
2015	5	1	NL	52.8	6.35	Auriscalpium vulgare
2015	5	1	NL	52.8	6.35	Auriscalpium vulgare
2015	5	1	NL	52.8	6.35	Auriscalpium vulgare
2015	5	1	US	47.2781	-121.32	Auriscalpium vulgare
2016	5	1	NL	52.15	5.15	Auriscalpium vulgare
2016	5	1	NL	52.65	6.4	Auriscalpium vulgare
2017	5	1	NL	52.85	6.4	Auriscalpium vulgare
2017	5	1	US	45.772	-123.375	Auriscalpium vulgare
1984	5	2	GB	50.9327	-1.36101	Auriscalpium vulgare
1989	5	2	GB	52.8734	1.04462	Auriscalpium vulgare
1989	5	2	GB	52.8734	1.04462	Auriscalpium vulgare
2008	5	2	DK	56.4283	10.0774	Auriscalpium vulgare
2008	5	2	GB	57.163	-3.8287	Auriscalpium vulgare
2009	5	2	DE	52.2436	11.7279	Auriscalpium vulgare
2009	5	2	SE	58.3923	12.4891	Auriscalpium vulgare
2010	5	3	NL	51.6	4.8	Auriscalpium vulgare
2010	5	3	SE	59.5201	14.9849	Auriscalpium vulgare
2011	5	3	NL	52.25	6.45	Auriscalpium vulgare
2012	5	3	DK	56.2896	8.5956	Auriscalpium vulgare
2012	5	3	DK	56.0155	12.067	Auriscalpium vulgare
2012	5	4	FR	46.6996	0.57844	Auriscalpium vulgare
2012	5	4	NL	52.75	6.9	Auriscalpium vulgare
2013	5	4	DK	55.9135	9.38434	Auriscalpium vulgare
2013	5	4	DK	56.8727	10.1124	Auriscalpium vulgare
2013	5	4	NL	52.25	5.1	Auriscalpium vulgare
2013	5	5	NL	52.2	6.5	Auriscalpium vulgare
2014	5	5	NL	52.25	5.1	Auriscalpium vulgare
2014	5	5	NL	51.35	6.1	Auriscalpium vulgare
2014	5	5	SE	58.8113	12.4854	Auriscalpium vulgare
2017	5	6	US	41.1386	-86.9164	Auriscalpium vulgare
2018	5	6	DK	55.4921	8.44037	Auriscalpium vulgare
2018	5	6	NL	52.55	5.8	Auriscalpium vulgare
2018	5	6	NL	52.55	5.8	Auriscalpium vulgare
2018	5	6	NL	52.55	5.8	Auriscalpium vulgare
1987	5	6	GB	52.0914	-0.32283	Auriscalpium vulgare
1987	5	6	GB	52.0914	-0.32283	Auriscalpium vulgare
1998	5	7	GB	51.0181	-0.78957	Auriscalpium vulgare
2000	5	7	GB	51.4456	-2.65825	Auriscalpium vulgare
2004	5	7	GB	51.3161	-0.46965	Auriscalpium vulgare
2004	5	7	LU	49.64	6.21	Auriscalpium vulgare
2004	5	7	NL	52.25	5.7	Auriscalpium vulgare
2005	5	7	NL	53.05	6.4	Auriscalpium vulgare
2006	5	7	SE	57.0301	15.4521	Auriscalpium vulgare
2009	5	7	DK	56.2538	10.3407	Auriscalpium vulgare
2009	5	7	DK	55.0459	12.2591	Auriscalpium vulgare
2011	5	7	NL	52.35	5.75	Auriscalpium vulgare
2011	5	7	NL	52.85	6.8	Auriscalpium vulgare
2012	5	7	NL	51.65	5.4	Auriscalpium vulgare
2013	5	7	NL	52.15	4.35	Auriscalpium vulgare
2013	5	8	NL	51.45	6.1	Auriscalpium vulgare
2013	5	8	NL	52.75	6.9	Auriscalpium vulgare
2014	5	8	NL	51.25	4.05	Auriscalpium vulgare
2014	5	8	NL	51.45	4.3	Auriscalpium vulgare
2014	5	9	NL	52.05	5.8	Auriscalpium vulgare
2014	5	9	SE	56.2391	12.8199	Auriscalpium vulgare
2015	5	10	NL	52	5.4	Auriscalpium vulgare
2015	5	10	NL	52.5	6.3	Auriscalpium vulgare
2015	5	10	SE	58.8093	12.4619	Auriscalpium vulgare
2015	5	11	SE	60.6031	15.7177	Auriscalpium vulgare
2016	5	11	DE	49.293	9.2519	Auriscalpium vulgare
2016	5	12	DE	48.8503	9.38799	Auriscalpium vulgare
2017	5	12	NL	51.55	5.9	Auriscalpium vulgare
1953	5	12	GB	53.621	-0.414	Auriscalpium vulgare
1953	5	12	NO	63.2281	7.5641	Auriscalpium vulgare
1960	5	12	NO	58.9954	9.8608	Auriscalpium vulgare
1980	5	13	GB	53.5331	-0.56817	Auriscalpium vulgare
1995	5	13	GB	50.8435	-1.50426	Auriscalpium vulgare
1996	5	13	SE	59.7248	16.2042	Auriscalpium vulgare
2000	5	13	GB	51.3724	-0.34924	Auriscalpium vulgare
2002	5	13	GB	52.9704	0.75353	Auriscalpium vulgare
2002	5	13	GB	52.9592	1.19958	Auriscalpium vulgare
2002	5	14	GB	52.9592	1.19958	Auriscalpium vulgare
2004	5	14	SE	58.6029	13.7168	Auriscalpium vulgare
2005	5	14	DK	56.0275	9.88956	Auriscalpium vulgare
2008	5	14	NL	52.1	5.75	Auriscalpium vulgare
2009	5	14	SE	58.2369	12.3532	Auriscalpium vulgare
2011	5	14	NL	51.2	5.7	Auriscalpium vulgare
2011	5	15	NL	51.2	5.7	Auriscalpium vulgare
2011	5	15	NL	52.25	6.5	Auriscalpium vulgare
2013	5	15	NL	51.95	5.65	Auriscalpium vulgare
2013	5	16	NL	51.8	5.9	Auriscalpium vulgare
2014	5	16	NL	52.35	4.55	Auriscalpium vulgare
2014	5	16	NL	51.55	4.85	Auriscalpium vulgare
2014	5	16	NL	52.75	6.9	Auriscalpium vulgare
2014	5	16	SE	59.8399	17.6238	Auriscalpium vulgare
2016	5	17	NL	51.45	5.5	Auriscalpium vulgare
2016	5	17	NL	51.45	5.5	Auriscalpium vulgare
2018	5	17	SE	55.6459	13.651	Auriscalpium vulgare
1993	5	17	SE	55.9236	14.2926	Auriscalpium vulgare
2003	5	17	GB	52.9592	1.19958	Auriscalpium vulgare
2003	5	17	GB	52.9592	1.19958	Auriscalpium vulgare
2004	5	17	DE	49.4	8.6	Auriscalpium vulgare
2006	5	17	NL	52.55	4.6	Auriscalpium vulgare
2009	5	17	DK	56.0373	9.88819	Auriscalpium vulgare
2009	5	17	NL	52.1	4.3	Auriscalpium vulgare
2009	5	17	NL	52.1	4.3	Auriscalpium vulgare
2011	5	18	GB	57.1795	-4.80658	Auriscalpium vulgare
2011	5	18	GB	57.5317	-4.53897	Auriscalpium vulgare
2011	5	18	NL	51.95	5.75	Auriscalpium vulgare
2012	5	18	SE	55.8653	14.2322	Auriscalpium vulgare
2013	5	18	NL	51.8	5.9	Auriscalpium vulgare
2013	5	18	SE	58.6192	11.267	Auriscalpium vulgare
2014	5	18	SE	58.4163	12.3251	Auriscalpium vulgare
2017	5	19	NL	51.6	5.1	Auriscalpium vulgare
2017	5	19	SE	58.7108	15.9014	Auriscalpium vulgare
2017	5	19	SE	58.9735	17.1462	Auriscalpium vulgare
2018	5	19	DK	56.9418	10.0138	Auriscalpium vulgare
2018	5	19	DK	54.6376	11.9551	Auriscalpium vulgare
2018	5	20	DK	56.0166	11.9757	Auriscalpium vulgare
2018	5	20	SE	58.2163	11.8867	Auriscalpium vulgare
1968	5	20	GB	50.7339	0.19507	Auriscalpium vulgare
1990	5	20	GB	50.8435	-1.50426	Auriscalpium vulgare
1990	5	21	GB	51.9208	-1.20168	Auriscalpium vulgare
1995	5	21	GB	50.8435	-1.50426	Auriscalpium vulgare
1995	5	21	GB	50.8435	-1.50426	Auriscalpium vulgare
1996	5	21	GB	50.8435	-1.50426	Auriscalpium vulgare
1999	5	21	GB	53.268	-1.02688	Auriscalpium vulgare
2000	5	22	GB	57.0439	-2.74326	Auriscalpium vulgare
2001	5	22	GB	52.2711	-0.31606	Auriscalpium vulgare
2001	5	22	SE	58.3002	13.8199	Auriscalpium vulgare
2002	5	22	NO	58.4644	8.7009	Auriscalpium vulgare
2003	5	23	GB	52.9704	0.75353	Auriscalpium vulgare
2003	5	23	GB	52.9704	0.75353	Auriscalpium vulgare
2003	5	23	GB	52.9704	0.75353	Auriscalpium vulgare
2004	5	24	GB	53.2714	-1.62659	Auriscalpium vulgare
2006	5	24	NL	52.1	5.35	Auriscalpium vulgare
2008	5	24	GB	52.4317	0.71981	Auriscalpium vulgare
2010	5	25	NL	51.45	6.1	Auriscalpium vulgare
2014	5	25	SE	58.347	12.3058	Auriscalpium vulgare
1989	5	25	GB	51.828	-2.51653	Auriscalpium vulgare
1994	5	25	DK	56.9404	10.2244	Auriscalpium vulgare
1994	5	25	DK	56.94	10.24	Auriscalpium vulgare
1995	5	26	GB	55.875	-2.88059	Auriscalpium vulgare
1999	5	26	GB	52.9592	1.19958	Auriscalpium vulgare
1999	5	26	GB	52.9592	1.19958	Auriscalpium vulgare
2000	5	26	GB	57.0033	-2.76714	Auriscalpium vulgare
2000	5	27	GB	57.0127	-2.70147	Auriscalpium vulgare
2000	5	27	GB	53.7208	-1.62263	Auriscalpium vulgare
2000	5	28	SE	58.3002	13.8199	Auriscalpium vulgare
2000	5	28	SE	58.2768	13.8229	Auriscalpium vulgare
2005	5	29	DK	56.0146	11.9791	Auriscalpium vulgare
2006	5	29	NO	59.1508	6.3501	Auriscalpium vulgare
2008	5	29	SE	55.6561	13.5739	Auriscalpium vulgare
2009	5	29	DK	55.907	9.85336	Auriscalpium vulgare
2011	5	29	NL	52.3	4.55	Auriscalpium vulgare
2011	5	29	NL	52.65	4.65	Auriscalpium vulgare
2011	5	30	NL	52.65	4.65	Auriscalpium vulgare
2011	5	30	SE	55.8653	14.2322	Auriscalpium vulgare
2014	5	30	DK	57.0447	9.96801	Auriscalpium vulgare
2014	5	31	DK	55.5768	12.5898	Auriscalpium vulgare
2014	5	31	NL	52.75	6.9	Auriscalpium vulgare
2014	5	31	SE	59.6576	15.0914	Auriscalpium vulgare
2016	5	31	DK	56.0371	9.88814	Auriscalpium vulgare
2016	6	1	SE	59.4486	17.8474	Auriscalpium vulgare
2018	6	1	DK	55.5682	12.5696	Auriscalpium vulgare
2018	6	1	US	44.0062	-123.035	Auriscalpium vulgare
1926	6	1	GB	52.7757	1.33439	Auriscalpium vulgare
1934	6	2	GB	52.7757	1.33439	Auriscalpium vulgare
1934	6	2	GB	52.7757	1.33439	Auriscalpium vulgare
1934	6	3	GB	52.8654	1.34127	Auriscalpium vulgare
1948	6	3	DK	55.0981	10.5563	Auriscalpium vulgare
1949	6	4	CA	43.9476	-79.8389	Auriscalpium vulgare
1954	6	4	DK	55.4783	11.5241	Auriscalpium vulgare
1954	6	5	CA	43.9476	-79.8261	Auriscalpium vulgare
1954	6	6	CA	43.9935	-79.8	Auriscalpium vulgare
1958	6	6	GB	52.4125	1.45399	Auriscalpium vulgare
1965	6	6	NO	60.5655	9.0905	Auriscalpium vulgare
1971	6	7	GB	52.6859	1.32754	Auriscalpium vulgare
1976	6	7	NO	63.3479	10.0989	Auriscalpium vulgare
2000	6	7	GB	51.1963	-0.64179	Auriscalpium vulgare
2001	6	7	NO	63.4493	10.4739	Auriscalpium vulgare
2006	6	8	SE	59.3505	15.2924	Auriscalpium vulgare
2010	6	8	NL	52.15	5.2	Auriscalpium vulgare
2010	6	9	SE	58.8111	12.4838	Auriscalpium vulgare
2011	6	9	DK	55.4537	11.2026	Auriscalpium vulgare
2011	6	10	MX	19.0182	-98.5614	Auriscalpium vulgare
2011	6	10	NL	52.25	6.5	Auriscalpium vulgare
2011	6	10	SE	59.6544	16.1971	Auriscalpium vulgare
2012	6	10	SE	60.6466	17.482	Auriscalpium vulgare
2014	6	11	DK	55.5117	9.68485	Auriscalpium vulgare
2015	6	11	DK	56.2823	9.64479	Auriscalpium vulgare
2017	6	11	NL	51.75	5.85	Auriscalpium vulgare
2017	6	11	NL	52.5	6.5	Auriscalpium vulgare
2017	6	12	NL	52.5	6.5	Auriscalpium vulgare
2017	6	12	SE	56.7584	15.8947	Auriscalpium vulgare
2017	6	14	SE	57.6989	16.3313	Auriscalpium vulgare
2017	6	14	SE	57.3228	17.0385	Auriscalpium vulgare
2018	6	15	DE	53.9638	11.0897	Auriscalpium vulgare
2018	6	15	SE	59.2077	17.9664	Auriscalpium vulgare
1949	6	15	DK	56.5854	9.85302	Auriscalpium vulgare
1999	6	16	GB	51.3777	-0.78011	Auriscalpium vulgare
1999	6	17	GB	51.3761	-0.63647	Auriscalpium vulgare
1999	6	17	SE	59.7025	16.0742	Auriscalpium vulgare
2000	6	17	DK	56.2739	10.6568	Auriscalpium vulgare
2009	6	17	DK	56.7053	9.2324	Auriscalpium vulgare
2009	6	17	DK	55.6799	12.3651	Auriscalpium vulgare
2009	6	18	NL	52.1	4.3	Auriscalpium vulgare
2009	6	18	NL	52.95	6.7	Auriscalpium vulgare
2009	6	18	SE	59.7386	17.5451	Auriscalpium vulgare
2013	6	18	DK	55.8233	12.0322	Auriscalpium vulgare
2013	6	18	DK	55.8681	12.4958	Auriscalpium vulgare
2015	6	19	NL	51.55	4.85	Auriscalpium vulgare
2016	6	19	SE	56.1184	15.8358	Auriscalpium vulgare
1976	6	20	GB	52.1921	-1.48941	Auriscalpium vulgare
2000	6	21	GB	51.4456	-2.65825	Auriscalpium vulgare
2003	6	21	GB	52.8734	1.04462	Auriscalpium vulgare
2003	6	21	GB	52.8734	1.04462	Auriscalpium vulgare
2009	6	21	NL	52.5	6.5	Auriscalpium vulgare
2010	6	22	SE	59.0485	16.1433	Auriscalpium vulgare
2010	6	22	SE	58.431	16.1492	Auriscalpium vulgare
2011	6	22	DK	55.1717	11.829	Auriscalpium vulgare
2011	6	23	NL	52.75	6.9	Auriscalpium vulgare
2013	6	23	NL	52.15	4.35	Auriscalpium vulgare
2014	6	23	DK	56.9883	9.9353	Auriscalpium vulgare
2015	6	23	NL	52.8	6.45	Auriscalpium vulgare
2016	6	24	NL	52.75	6.9	Auriscalpium vulgare
2018	6	24	DK	54.8184	11.9473	Auriscalpium vulgare
2018	6	24	NL	52.45	6.45	Auriscalpium vulgare
1965	6	25	NO	60.6189	9.0639	Auriscalpium vulgare
1974	6	25	GB	51.1963	-0.64179	Auriscalpium vulgare
1975	6	25	GB	51.6536	-2.21822	Auriscalpium vulgare
1982	6	25	SE	58.993	14.109	Auriscalpium vulgare
1982	6	25	SE	58.9789	14.1254	Auriscalpium vulgare
1982	6	25	SE	58.9799	14.1269	Auriscalpium vulgare
1987	6	25	GB	51.3724	-0.34924	Auriscalpium vulgare
1987	6	25	GB	51.3724	-0.34924	Auriscalpium vulgare
1988	6	26	DK	56.172	8.41026	Auriscalpium vulgare
1992	6	26	GB	52.4282	0.86671	Auriscalpium vulgare
1992	6	26	GB	52.4282	0.86671	Auriscalpium vulgare
1994	6	26	GB	51.1963	-0.64179	Auriscalpium vulgare
1995	6	26	GB	51.2878	-0.78249	Auriscalpium vulgare
1995	6	27	GB	51.2845	-0.49579	Auriscalpium vulgare
1995	6	27	GB	51.2845	-0.49579	Auriscalpium vulgare
1998	6	27	GB	51.1064	-0.64442	Auriscalpium vulgare
1998	6	28	GB	51.1064	-0.64442	Auriscalpium vulgare
1998	6	28	SE	57.512	18.5002	Auriscalpium vulgare
2004	6	28	SE	58.9632	18.5684	Auriscalpium vulgare
2008	6	28	DK	54.9922	15.0753	Auriscalpium vulgare
2008	6	28	NL	52.25	5.15	Auriscalpium vulgare
2010	6	28	NL	53.05	4.7	Auriscalpium vulgare
2010	6	29	NL	53.05	4.7	Auriscalpium vulgare
2010	6	30	NL	52.75	6.9	Auriscalpium vulgare
2010	6	30	NL	52.75	6.9	Auriscalpium vulgare
2011	7	1	DK	55.558	11.1616	Auriscalpium vulgare
2011	7	1	SE	57.4484	18.4489	Auriscalpium vulgare
2012	7	1	SE	59.6001	13.7406	Auriscalpium vulgare
2014	7	2	NL	51.45	4.3	Auriscalpium vulgare
2014	7	2	NL	52.1	4.35	Auriscalpium vulgare
2014	7	2	NL	51.55	4.85	Auriscalpium vulgare
2014	7	2	NL	51.55	4.85	Auriscalpium vulgare
2014	7	2	SE	59.2832	17.0004	Auriscalpium vulgare
2014	7	2	SE	59.4331	17.8608	Auriscalpium vulgare
2014	7	3	SE	59.5176	17.9662	Auriscalpium vulgare
2017	7	3	NL	52.15	5.75	Auriscalpium vulgare
2017	7	3	SE	56.378	16.4052	Auriscalpium vulgare
2017	7	3	SE	57.3523	17.0583	Auriscalpium vulgare
2017	7	3	SE	57.3266	17.0609	Auriscalpium vulgare
2017	7	3	SE	57.3436	17.07	Auriscalpium vulgare
2017	7	3	SE	57.3426	17.0856	Auriscalpium vulgare
2017	7	4	SE	57.3426	17.0856	Auriscalpium vulgare
2018	7	4	DK	57.0525	8.67733	Auriscalpium vulgare
2018	7	4	NL	53.1	6.55	Auriscalpium vulgare
2018	7	4	NL	52.75	6.9	Auriscalpium vulgare
1926	7	4	GB	52.6859	1.32754	Auriscalpium vulgare
1934	7	4	GB	52.8695	1.19296	Auriscalpium vulgare
1934	7	5	GB	52.6859	1.32754	Auriscalpium vulgare
1957	7	6	GB	53.2635	-0.5772	Auriscalpium vulgare
1974	7	6	GB	51.108	-0.78722	Auriscalpium vulgare
1983	7	7	SE	58.2408	12.3583	Auriscalpium vulgare
1990	7	7	SE	55.6098	13.5577	Auriscalpium vulgare
1993	7	7	SE	57.4483	18.4522	Auriscalpium vulgare
2000	7	7	DK	54.95	11.8667	Auriscalpium vulgare
2004	7	7	SE	58.6644	13.4787	Auriscalpium vulgare
2004	7	7	SE	58.6536	13.5009	Auriscalpium vulgare
2008	7	7	DK	56.2153	10.5484	Auriscalpium vulgare
2008	7	8	SE	58.807	12.4609	Auriscalpium vulgare
2008	7	8	SE	58.8133	12.4627	Auriscalpium vulgare
2012	7	8	SE	57.0851	15.0176	Auriscalpium vulgare
2012	7	9	SE	59.031	16.5237	Auriscalpium vulgare
2013	7	9	NL	52.2	5.15	Auriscalpium vulgare
2014	7	9	SE	58.5163	15.5287	Auriscalpium vulgare
2014	7	9	SE	58.4692	16.1419	Auriscalpium vulgare
2015	7	10	NL	52.9	6.3	Auriscalpium vulgare
2016	7	10	NL	52.55	5.8	Auriscalpium vulgare
2017	7	10	SE	57.3492	17.1233	Auriscalpium vulgare
2017	7	10	SE	57.3492	17.1233	Auriscalpium vulgare
2017	7	11	SE	57.3492	17.1233	Auriscalpium vulgare
1897	7	11	SE	59	17	Auriscalpium vulgare
1988	7	11	SE	58.9831	15.0918	Auriscalpium vulgare
1990	7	11	SE	58.2908	12.6077	Auriscalpium vulgare
1994	7	12	GB	51.3724	-0.34924	Auriscalpium vulgare
1996	7	12	MX	19.9828	-103.786	Auriscalpium vulgare
1997	7	12	NO	60.8832	7.2536	Auriscalpium vulgare
2001	7	12	GB	52.2826	-1.63496	Auriscalpium vulgare
2001	7	12	GB	52.9704	0.75353	Auriscalpium vulgare
2006	7	13	NL	51.2	5.75	Auriscalpium vulgare
2007	7	13	NL	52.1	5.35	Auriscalpium vulgare
2008	7	13	CA	45.8808	-73.163	Auriscalpium vulgare
2009	7	13	SE	58.3508	12.3637	Auriscalpium vulgare
2011	7	13	SE	59.7996	16.0706	Auriscalpium vulgare
2012	7	13	NL	51.55	4.85	Auriscalpium vulgare
2012	7	14	NL	52.15	5.2	Auriscalpium vulgare
2012	7	14	NL	51.7	5.7	Auriscalpium vulgare
2013	7	14	NL	52.5	4.6	Auriscalpium vulgare
2013	7	14	NL	52	6	Auriscalpium vulgare
2013	7	14	NL	51.35	6.15	Auriscalpium vulgare
2013	7	15	SE	59.1429	15.96	Auriscalpium vulgare
2013	7	15	SE	59.2212	16.9491	Auriscalpium vulgare
2014	7	15	DK	55.7763	12.4823	Auriscalpium vulgare
2014	7	15	NL	52.75	6.4	Auriscalpium vulgare
2014	7	16	SE	59.6771	16.0873	Auriscalpium vulgare
2015	7	16	NL	52.2	5.5	Auriscalpium vulgare
2015	7	16	NL	52	6	Auriscalpium vulgare
2017	7	16	DK	55.9529	11.477	Auriscalpium vulgare
2017	7	16	SE	57.324	17.0594	Auriscalpium vulgare
2017	7	16	SE	57.3239	17.0611	Auriscalpium vulgare
2018	7	17	NL	52.3	6.1	Auriscalpium vulgare
2018	7	17	SE	59.6834	18.8278	Auriscalpium vulgare
1945	7	17	GB	54.2536	-0.69683	Auriscalpium vulgare
1962	7	17	DK	55.5723	12.5702	Auriscalpium vulgare
1989	7	18	GB	53.1675	-0.13157	Auriscalpium vulgare
1990	7	18	SE	55.6562	13.5649	Auriscalpium vulgare
2001	7	18	GB	51.6536	-2.21822	Auriscalpium vulgare
2001	7	18	GB	51.5637	-2.21779	Auriscalpium vulgare
2001	7	18	GB	52.2287	1.58616	Auriscalpium vulgare
2002	7	18	SE	58.927	14.0758	Auriscalpium vulgare
2004	7	18	NL	53	6.65	Auriscalpium vulgare
2007	7	18	NL	52.1	6.3	Auriscalpium vulgare
2011	7	19	DK	55.1473	14.706	Auriscalpium vulgare
2012	7	19	DK	56.0603	9.72894	Auriscalpium vulgare
2012	7	19	NL	51.9	4.05	Auriscalpium vulgare
2012	7	20	SE	58.8316	12.1375	Auriscalpium vulgare
2012	7	20	SE	59.2545	16.4471	Auriscalpium vulgare
2014	7	20	NL	52.85	6.3	Auriscalpium vulgare
2015	7	20	NL	52.25	5.15	Auriscalpium vulgare
2015	7	20	NL	52.75	6.35	Auriscalpium vulgare
2017	7	20	DE	50.1266	8.65783	Auriscalpium vulgare
2017	7	21	NL	52.3	5.2	Auriscalpium vulgare
2017	7	21	NL	52.05	5.25	Auriscalpium vulgare
2017	7	21	NL	51.8	5.85	Auriscalpium vulgare
2017	7	21	SE	59.7757	16.1451	Auriscalpium vulgare
1871	7	22	GB	52.7973	0.44588	Auriscalpium vulgare
1899	7	22	SE	59	18	Auriscalpium vulgare
1956	7	22	DK	54.6264	11.9593	Auriscalpium vulgare
1961	7	22	GB	51.3724	-0.34924	Auriscalpium vulgare
1961	7	22	GB	51.3724	-0.34924	Auriscalpium vulgare
1961	7	22	GB	51.3724	-0.34924	Auriscalpium vulgare
1982	7	22	GB	52.3859	-2.37609	Auriscalpium vulgare
1982	7	22	GB	52.3725	-2.36863	Auriscalpium vulgare
1982	7	22	GB	52.3725	-2.36863	Auriscalpium vulgare
1983	7	23	GB	52.193	-1.78198	Auriscalpium vulgare
1995	7	23	GB	50.844	-1.64629	Auriscalpium vulgare
1995	7	23	SE	58.2134	12.3933	Auriscalpium vulgare
2000	7	23	GB	54.9794	-1.76717	Auriscalpium vulgare
2003	7	23	SE	59.0243	14.1702	Auriscalpium vulgare
2004	7	24	SE	58.5993	13.367	Auriscalpium vulgare
2006	7	24	NL	52.55	4.6	Auriscalpium vulgare
2009	7	24	DK	56.0602	9.72899	Auriscalpium vulgare
2009	7	24	CA	45.8808	-73.163	Auriscalpium vulgare
2010	7	24	NL	52.2	5.2	Auriscalpium vulgare
2010	7	24	SE	58.525	16.2792	Auriscalpium vulgare
2011	7	24	SE	58.7782	12.4729	Auriscalpium vulgare
2012	7	24	DK	56.0607	9.59842	Auriscalpium vulgare
2012	7	24	NL	51.95	6.75	Auriscalpium vulgare
2014	7	24	DK	55.8507	12.3617	Auriscalpium vulgare
2014	7	24	SE	58.2456	12.2318	Auriscalpium vulgare
2017	7	25	NL	52.05	5.25	Auriscalpium vulgare
2017	7	25	NL	52.45	6.4	Auriscalpium vulgare
2017	7	25	SE	58.41	12.3033	Auriscalpium vulgare
2018	7	26	NL	52.2	6.5	Auriscalpium vulgare
1940	7	26	SE	59	18	Auriscalpium vulgare
1960	7	26	GB	51.3724	-0.34924	Auriscalpium vulgare
1960	7	26	GB	51.3724	-0.34924	Auriscalpium vulgare
1966	7	26	NO	59.2336	9.5669	Auriscalpium vulgare
1976	7	26	GB	53.2522	0.17193	Auriscalpium vulgare
1984	7	26	GB	56.7122	-6.00501	Auriscalpium vulgare
1984	7	26	GB	51.3724	-0.34924	Auriscalpium vulgare
1993	7	26	SE	59.0728	14.0353	Auriscalpium vulgare
1993	7	26	SE	59.0719	14.0386	Auriscalpium vulgare
1997	7	26	SE	56.1842	12.5601	Auriscalpium vulgare
1999	7	26	GB	51.2878	-0.78249	Auriscalpium vulgare
1999	7	27	GB	52.3923	0.86438	Auriscalpium vulgare
1999	7	28	DK	57.2698	10.8904	Auriscalpium vulgare
1999	7	28	DK	57.2777	10.9572	Auriscalpium vulgare
2004	7	28	GB	51.2457	1.36578	Auriscalpium vulgare
2005	7	28	NL	52.25	5.7	Auriscalpium vulgare
2007	7	29	NL	52.35	6.45	Auriscalpium vulgare
2009	7	29	DK	55.2794	8.93214	Auriscalpium vulgare
2010	7	29	DE	51.6237	14.2898	Auriscalpium vulgare
2010	7	29	SE	58.1031	14.0942	Auriscalpium vulgare
2011	7	30	SE	58.6536	13.4794	Auriscalpium vulgare
2012	7	30	NL	51.35	6.1	Auriscalpium vulgare
2012	7	30	SE	58.9905	12.309	Auriscalpium vulgare
2012	7	30	SE	57.7103	12.9882	Auriscalpium vulgare
2012	7	30	SE	59.6002	13.7408	Auriscalpium vulgare
2013	7	30	NL	52.3	5.5	Auriscalpium vulgare
2014	7	31	DK	56.1673	9.62039	Auriscalpium vulgare
2014	7	31	DK	56.1673	9.62039	Auriscalpium vulgare
2014	7	31	NL	51.5	4.8	Auriscalpium vulgare
2015	7	31	NL	51.35	6.2	Auriscalpium vulgare
2015	7	31	NL	51.35	6.2	Auriscalpium vulgare
2015	7	31	NL	51.35	6.2	Auriscalpium vulgare
2015	8	1	NL	52.75	6.35	Auriscalpium vulgare
2017	8	1	DK	57.0285	8.48805	Auriscalpium vulgare
2017	8	1	DK	55.7821	12.4895	Auriscalpium vulgare
2017	8	1	NL	51.55	4.85	Auriscalpium vulgare
2017	8	1	SE	56.9754	14.5702	Auriscalpium vulgare
2017	8	1	SE	59.1985	17.8159	Auriscalpium vulgare
1945	8	1	GB	51.1963	-0.64179	Auriscalpium vulgare
1975	8	1	GB	51.1963	-0.64179	Auriscalpium vulgare
1992	8	2	DE	48.1	7.8	Auriscalpium vulgare
2002	8	2	GB	52.1015	-1.34445	Auriscalpium vulgare
2008	8	2	GB	52.4317	0.71981	Auriscalpium vulgare
2008	8	2	GB	52.4317	0.71981	Auriscalpium vulgare
2009	8	2	DE	51.7723	11.1804	Auriscalpium vulgare
2012	8	2	NL	52.75	6.9	Auriscalpium vulgare
2013	8	3	DK	56.1685	9.60704	Auriscalpium vulgare
2013	8	3	JP	24.4507	124.136	Auriscalpium vulgare
2014	8	3	NL	52.8	6.4	Auriscalpium vulgare
2016	8	3	NL	51.8	5.9	Auriscalpium vulgare
2016	8	3	NL	52.35	6.3	Auriscalpium vulgare
1826	8	3	NO	59.8896	10.5261	Auriscalpium vulgare
1895	8	3	SE	59	17	Auriscalpium vulgare
1933	8	3	GB	51.4602	-0.20212	Auriscalpium vulgare
1956	8	3	GB	51.4622	-3.65678	Auriscalpium vulgare
1994	8	4	GB	51.3724	-0.34924	Auriscalpium vulgare
1989	8	4	GB	50.8435	-1.50426	Auriscalpium vulgare
1989	8	4	GB	50.8435	-1.50426	Auriscalpium vulgare
2001	8	4	GB	52.3648	-0.60624	Auriscalpium vulgare
2002	8	4	GB	53.6286	-2.83313	Auriscalpium vulgare
2002	8	4	GB	52.7973	0.44588	Auriscalpium vulgare
2003	8	4	NO	58.3926	8.72546	Auriscalpium vulgare
2005	8	4	NL	52.85	6.9	Auriscalpium vulgare
2008	8	5	NL	52.35	4.75	Auriscalpium vulgare
2010	8	5	DK	55.5685	12.5713	Auriscalpium vulgare
2010	8	5	SE	55.9188	14.3107	Auriscalpium vulgare
2011	8	5	NL	52.4	6.9	Auriscalpium vulgare
2012	8	5	FR	46.6996	0.57844	Auriscalpium vulgare
2012	8	5	NL	51.9	4.05	Auriscalpium vulgare
2013	8	5	SE	58.1975	13.7957	Auriscalpium vulgare
2016	8	6	NL	51.55	4.85	Auriscalpium vulgare
2018	8	6	US	48.4986	-122.724	Auriscalpium vulgare
1951	8	6	DK	55.6881	9.63442	Auriscalpium vulgare
1989	8	6	SE	59.1663	17.9296	Auriscalpium vulgare
1990	8	6	GB	52.7973	0.44588	Auriscalpium vulgare
1990	8	6	GB	52.7973	0.44588	Auriscalpium vulgare
1995	8	7	GB	51.7319	-0.33617	Auriscalpium vulgare
1997	8	7	GB	57.04	-3.23757	Auriscalpium vulgare
1997	8	7	GB	57.0267	-3.21242	Auriscalpium vulgare
1997	8	7	GB	57.0267	-3.21242	Auriscalpium vulgare
2002	8	7	GB	50.9343	-1.78791	Auriscalpium vulgare
2013	8	7	NL	52.1	5.25	Auriscalpium vulgare
2013	8	7	NL	52.1	5.25	Auriscalpium vulgare
2013	8	7	NL	51.7	5.75	Auriscalpium vulgare
2013	8	7	NL	51.4	6.15	Auriscalpium vulgare
2014	8	7	NL	53	6.3	Auriscalpium vulgare
2014	8	8	NL	53	6.3	Auriscalpium vulgare
2014	8	8	SE	58.3045	12.5214	Auriscalpium vulgare
2016	8	8	NL	51.95	4.15	Auriscalpium vulgare
2016	8	8	NL	52.2	5.15	Auriscalpium vulgare
2016	8	8	NL	51.95	5.65	Auriscalpium vulgare
2016	8	8	NL	52.1	5.95	Auriscalpium vulgare
2016	8	8	US	47.7384	-122.305	Auriscalpium vulgare
2017	8	8	NL	52.95	6.95	Auriscalpium vulgare
2017	8	8	NL	52.95	6.95	Auriscalpium vulgare
2017	8	8	US	44.656	-123.242	Auriscalpium vulgare
2018	8	8	DK	56.8232	9.80164	Auriscalpium vulgare
2018	8	9	NL	52.55	4.6	Auriscalpium vulgare
2018	8	9	US	43.7959	-124.149	Auriscalpium vulgare
1859	8	9	SE	59	17	Auriscalpium vulgare
1910	8	9	GB	53.3579	-2.9781	Auriscalpium vulgare
1969	8	9	EE	57.6117	26.4044	Auriscalpium vulgare
1989	8	9	SE	58.1663	12.3128	Auriscalpium vulgare
2000	8	9	NO	59.8821	10.8661	Auriscalpium vulgare
2003	8	9	SE	56.2445	12.8245	Auriscalpium vulgare
2003	8	10	SE	59.0034	14.0754	Auriscalpium vulgare
2009	8	10	DK	55.6941	12.1012	Auriscalpium vulgare
2011	8	10	NL	52.75	6.9	Auriscalpium vulgare
2012	8	10	NL	52.15	4.35	Auriscalpium vulgare
2012	8	10	NL	52.9	6.3	Auriscalpium vulgare
2013	8	10	DK	57.4637	10.5316	Auriscalpium vulgare
2013	8	10	DK	55.7869	12.5084	Auriscalpium vulgare
2013	8	10	SE	58.7768	12.3963	Auriscalpium vulgare
2014	8	10	NL	52.3	5.2	Auriscalpium vulgare
2015	8	10	SE	59.5666	15.7797	Auriscalpium vulgare
2018	8	10	NL	52.2	5.75	Auriscalpium vulgare
1993	8	10	DK	56.9404	10.2244	Auriscalpium vulgare
1993	8	11	DK	56.9404	10.2244	Auriscalpium vulgare
1993	8	11	DK	56.94	10.24	Auriscalpium vulgare
1996	8	11	GB	51.6376	-3.95219	Auriscalpium vulgare
1996	8	11	GB	51.2878	-0.78249	Auriscalpium vulgare
1996	8	11	SE	56.1842	12.5601	Auriscalpium vulgare
1999	8	11	GB	50.9339	-1.64561	Auriscalpium vulgare
2003	8	11	GB	51.2878	-0.78249	Auriscalpium vulgare
2005	8	11	NO	60.1286	10.3076	Auriscalpium vulgare
2009	8	11	DK	56.294	10.4241	Auriscalpium vulgare
2010	8	12	NL	52.4	6.85	Auriscalpium vulgare
2012	8	12	US	41.1931	-122.156	Auriscalpium vulgare
2013	8	12	DK	54.6438	11.9588	Auriscalpium vulgare
2013	8	12	SE	56.6979	16.5191	Auriscalpium vulgare
2014	8	12	NL	52.8	4.65	Auriscalpium vulgare
2016	8	12	NL	52.8	4.65	Auriscalpium vulgare
2016	8	12	NL	51.55	4.85	Auriscalpium vulgare
2016	8	12	NL	51.35	6.1	Auriscalpium vulgare
2017	8	12	US	44.639	-123.339	Auriscalpium vulgare
2017	8	12	US	44.6641	-123.242	Auriscalpium vulgare
2017	8	12	US	44.6642	-123.242	Auriscalpium vulgare
2017	8	12	US	44.658	-123.239	Auriscalpium vulgare
2018	8	12	DK	55.804	12.445	Auriscalpium vulgare
2018	8	12	US	46.0696	-122.866	Auriscalpium vulgare
2000	8	12	GB	51.2878	-0.78249	Auriscalpium vulgare
2003	8	12	SE	58.985	14.0485	Auriscalpium vulgare
2004	8	13	ES	40.55	-6.14	Auriscalpium vulgare
2009	8	13	NL	52.65	4.65	Auriscalpium vulgare
2009	8	13	NL	51.4	6.15	Auriscalpium vulgare
2012	8	13	DK	55.5772	12.574	Auriscalpium vulgare
2014	8	13	NL	52.05	5.25	Auriscalpium vulgare
2014	8	13	SE	58.8138	12.4372	Auriscalpium vulgare
2014	8	13	SE	56.6856	16.5179	Auriscalpium vulgare
2016	8	13	NL	51.95	4.15	Auriscalpium vulgare
2018	8	13	NL	52.35	4.55	Auriscalpium vulgare
2018	8	13	NL	51.4	6.15	Auriscalpium vulgare
1934	8	13	SE	59	18	Auriscalpium vulgare
1959	8	14	EE	59.3667	25.3833	Auriscalpium vulgare
1972	8	14	GB	51.3724	-0.34924	Auriscalpium vulgare
2003	8	14	GB	52.0914	-0.32283	Auriscalpium vulgare
2003	8	14	GB	52.3458	0.53833	Auriscalpium vulgare
2010	8	14	NL	52.1	4.35	Auriscalpium vulgare
2014	8	14	GB	57.2624	-3.69119	Auriscalpium vulgare
2014	8	14	GB	50.8017	-1.40329	Auriscalpium vulgare
2014	8	14	NL	51.95	5.65	Auriscalpium vulgare
1991	8	14	LU	49.74	6.28	Auriscalpium vulgare
1997	8	14	GB	52.7797	1.18639	Auriscalpium vulgare
2006	8	14	NL	52.05	5.25	Auriscalpium vulgare
2018	8	14	DK	56.1475	10.7058	Auriscalpium vulgare
2018	8	14	DK	55.0316	15.1095	Auriscalpium vulgare
1963	8	14	DK	55.0674	9.32078	Auriscalpium vulgare
1974	8	14	JP	37.4761	137.342	Auriscalpium vulgare
1982	8	15	SE	58.2649	12.3031	Auriscalpium vulgare
1988	8	15	ES	42.83	-5.63	Auriscalpium vulgare
2003	8	15	GB	51.2878	-0.78249	Auriscalpium vulgare
2009	8	15	DK	56.4029	10.8888	Auriscalpium vulgare
2010	8	15	SE	55.3897	12.8403	Auriscalpium vulgare
2010	8	15	SE	55.3919	12.8498	Auriscalpium vulgare
2012	8	15	US	37.1953	-122.321	Auriscalpium vulgare
2013	8	15	SE	59.6868	16.1567	Auriscalpium vulgare
2014	8	15	NL	52.45	4.6	Auriscalpium vulgare
2014	8	15	NL	52.95	6.75	Auriscalpium vulgare
2017	8	15	SE	56.9255	14.7118	Auriscalpium vulgare
2018	8	16	DK	55.95	11.7204	Auriscalpium vulgare
2018	8	16	NL	52.15	5.3	Auriscalpium vulgare
2018	8	16	NL	52.1506	5.33361	Auriscalpium vulgare
1991	8	16	GB	51.2845	-0.49579	Auriscalpium vulgare
2010	8	16	FR	46.6996	0.57844	Auriscalpium vulgare
2010	8	16	FR	46.6996	0.57844	Auriscalpium vulgare
2016	8	16	NL	52.7	4.65	Auriscalpium vulgare
2016	8	16	NL	51.35	6.1	Auriscalpium vulgare
2018	8	16	NL	52.05	5.25	Auriscalpium vulgare
1956	8	16	GB	52.0053	-0.61743	Auriscalpium vulgare
1976	8	16	JP	26.6553	142.165	Auriscalpium vulgare
1995	8	16	GB	51.2845	-0.49579	Auriscalpium vulgare
1997	8	16	GB	51.2878	-0.78249	Auriscalpium vulgare
2000	8	17	GB	53.092	-2.22543	Auriscalpium vulgare
2009	8	17	SE	59.0651	17.1859	Auriscalpium vulgare
2009	8	17	DE	48.1	7.9	Auriscalpium vulgare
2012	8	17	NL	52.75	6.9	Auriscalpium vulgare
2013	8	17	NL	52	5.7	Auriscalpium vulgare
2014	8	17	NL	51.55	5.05	Auriscalpium vulgare
2014	8	17	NL	52.95	6.5	Auriscalpium vulgare
2014	8	17	NL	52.25	6.65	Auriscalpium vulgare
2015	8	17	GB	51.644	-3.51887	Auriscalpium vulgare
2016	8	17	NL	52.05	5.25	Auriscalpium vulgare
2017	8	17	US	44.5319	-123.548	Auriscalpium vulgare
2017	8	17	US	44.5322	-123.547	Auriscalpium vulgare
2017	8	17	US	44.5317	-123.545	Auriscalpium vulgare
2018	8	18	NL	52.15	4.35	Auriscalpium vulgare
1991	8	18	GB	51.2825	-0.35246	Auriscalpium vulgare
1991	8	18	GB	53.0697	0.31201	Auriscalpium vulgare
2005	8	18	NO	59.2442	11.2071	Auriscalpium vulgare
2007	8	18	NL	52.3	6.35	Auriscalpium vulgare
2008	8	18	NL	51.25	5.9	Auriscalpium vulgare
2013	8	18	NL	52.55	4.6	Auriscalpium vulgare
2013	8	18	NL	52.55	4.6	Auriscalpium vulgare
2014	8	18	NL	52.4	4.55	Auriscalpium vulgare
2014	8	18	NL	51.45	5.6	Auriscalpium vulgare
2014	8	18	SE	58.8136	12.4383	Auriscalpium vulgare
2015	8	18	NL	51.8	5.85	Auriscalpium vulgare
2015	8	18	NL	51.8	5.85	Auriscalpium vulgare
2018	8	18	NL	51.95	5.55	Auriscalpium vulgare
2018	8	19	NL	52.15	6.3	Auriscalpium vulgare
2018	8	19	NL	52.85	6.3	Auriscalpium vulgare
1949	8	19	DK	56.5536	10.1982	Auriscalpium vulgare
1990	8	19	DE	48.6	9	Auriscalpium vulgare
1995	8	19	GB	51.2878	-0.78249	Auriscalpium vulgare
2000	8	19	GB	51.2878	-0.78249	Auriscalpium vulgare
2010	8	19	SE	55.7133	14.1974	Auriscalpium vulgare
2013	8	19	DK	54.9785	11.5026	Auriscalpium vulgare
2014	8	19	GB	53.5728	-3.07366	Auriscalpium vulgare
2014	8	19	NL	51.95	6.4	Auriscalpium vulgare
2017	8	19	DK	55.6966	8.19745	Auriscalpium vulgare
2017	8	19	US	45.6453	-122.636	Auriscalpium vulgare
2017	8	19	US	37.0137	-122.073	Auriscalpium vulgare
2018	8	19	DK	56.6404	9.54892	Auriscalpium vulgare
1998	8	20	GB	51.3803	-1.06742	Auriscalpium vulgare
2006	8	20	NL	52.35	6.4	Auriscalpium vulgare
2009	8	20	DK	57.0789	8.7222	Auriscalpium vulgare
2009	8	20	DK	56.1985	10.3807	Auriscalpium vulgare
2009	8	20	DK	55.798	12.4896	Auriscalpium vulgare
2010	8	20	DK	55.721	9.99511	Auriscalpium vulgare
2011	8	20	SE	55.8352	14.0836	Auriscalpium vulgare
1953	8	20	NO	59.7316	10.8675	Auriscalpium vulgare
1995	8	20	GB	51.3803	-1.06742	Auriscalpium vulgare
2004	8	20	GB	51.2731	0.22067	Auriscalpium vulgare
2006	8	20	NL	52.05	5.35	Auriscalpium vulgare
2009	8	20	DK	55.7915	12.4451	Auriscalpium vulgare
2012	8	20	DK	56.0355	9.47141	Auriscalpium vulgare
2014	8	20	DE	49.6316	7.93855	Auriscalpium vulgare
2015	8	20	NL	51.4	5.5	Auriscalpium vulgare
2017	8	20	NL	51.5	4.8	Auriscalpium vulgare
2018	8	20	NL	52.25	6.5	Auriscalpium vulgare
1997	8	20	GB	52.193	-1.78198	Auriscalpium vulgare
2014	8	20	DE	50.0163	8.56762	Auriscalpium vulgare
2014	8	20	US	40.9304	-123.86	Auriscalpium vulgare
2015	8	20	NL	51.7	5.7	Auriscalpium vulgare
2018	8	20	NL	53.1	6.4	Auriscalpium vulgare
2001	8	20	GB	50.8443	-1.78832	Auriscalpium vulgare
2002	8	20	GB	53.1781	-1.02891	Auriscalpium vulgare
2003	8	20	GB	51.2878	-0.78249	Auriscalpium vulgare
2009	8	20	NL	52.05	5.8	Auriscalpium vulgare
2013	8	21	NL	52.55	4.6	Auriscalpium vulgare
2016	8	21	NL	52.15	4.35	Auriscalpium vulgare
2016	8	21	US	42.5387	-122.56	Auriscalpium vulgare
1976	8	21	JP	27.069	142.222	Auriscalpium vulgare
1990	8	21	GB	50.2937	-3.61584	Auriscalpium vulgare
2006	8	21	NL	52.95	6.7	Auriscalpium vulgare
2014	8	21	NL	51.55	4.85	Auriscalpium vulgare
2016	8	21	NL	51.95	4.15	Auriscalpium vulgare
2016	8	21	NL	52.15	4.35	Auriscalpium vulgare
2018	8	21	DE	50.0007	8.56152	Auriscalpium vulgare
2018	8	21	NL	52.2	6.7	Auriscalpium vulgare
2002	8	21	SE	56.1842	12.5601	Auriscalpium vulgare
2013	8	21	NL	52.55	5.8	Auriscalpium vulgare
2014	8	21	NL	52.55	5.8	Auriscalpium vulgare
2014	8	21	NL	52.55	5.8	Auriscalpium vulgare
2014	8	21	NL	52.25	6.5	Auriscalpium vulgare
2016	8	21	US	37.0491	-122.132	Auriscalpium vulgare
2016	8	21	US	37.0489	-122.132	Auriscalpium vulgare
2017	8	21	SE	59.3275	14.9649	Auriscalpium vulgare
2017	8	21	SE	56.7044	16.7356	Auriscalpium vulgare
2018	8	21	DK	54.6291	11.9587	Auriscalpium vulgare
1976	8	21	GB	53.2595	-0.27749	Auriscalpium vulgare
1997	8	21	GB	51.3761	-0.63647	Auriscalpium vulgare
1999	8	21	GB	51.2862	-0.63914	Auriscalpium vulgare
2005	8	21	DK	56.0371	12.0621	Auriscalpium vulgare
2017	8	22	US	37.0065	-122.067	Auriscalpium vulgare
1994	8	22	GB	52.5215	0.72536	Auriscalpium vulgare
1997	8	22	GB	52.5215	0.72536	Auriscalpium vulgare
1999	8	22	GB	51.7319	-0.33617	Auriscalpium vulgare
2008	8	22	FI	62.503	21.8294	Auriscalpium vulgare
2009	8	22	DK	55.7888	12.4757	Auriscalpium vulgare
2010	8	22	DE	50.0163	8.56762	Auriscalpium vulgare
1979	8	22	GB	53.6229	-0.56514	Auriscalpium vulgare
1981	8	22	GB	51.3724	-0.34924	Auriscalpium vulgare
1987	8	22	MX	19.9752	-97.5502	Auriscalpium vulgare
1997	8	22	GB	51.0181	-0.78957	Auriscalpium vulgare
1997	8	22	GB	51.0181	-0.78957	Auriscalpium vulgare
1997	8	22	GB	52.6939	1.03211	Auriscalpium vulgare
2006	8	22	DK	56.0244	12.0175	Auriscalpium vulgare
2006	8	22	NL	52.5	6.6	Auriscalpium vulgare
2009	8	22	NL	51.6	6.05	Auriscalpium vulgare
2016	8	22	NL	51.95	4.15	Auriscalpium vulgare
2016	8	22	NL	52.1	4.35	Auriscalpium vulgare
2016	8	22	US	37.2518	-122.217	Auriscalpium vulgare
2016	8	22	US	37.2484	-122.215	Auriscalpium vulgare
2017	8	22	NL	51.6	4.85	Auriscalpium vulgare
2018	8	22	US	47.5297	-122.394	Auriscalpium vulgare
1984	8	22	SE	58.2408	12.3583	Auriscalpium vulgare
1987	8	23	JP	35.3616	140.384	Auriscalpium vulgare
1990	8	23	GB	52.1867	-0.7581	Auriscalpium vulgare
1990	8	23	GB	51.7339	-0.48092	Auriscalpium vulgare
2001	8	23	GB	52.6306	-0.30229	Auriscalpium vulgare
2005	8	23	GB	51.2878	-0.78249	Auriscalpium vulgare
2007	8	23	DK	56.4183	9.07463	Auriscalpium vulgare
2010	8	23	NL	52.75	6.9	Auriscalpium vulgare
2011	8	23	SE	58.8138	12.4372	Auriscalpium vulgare
2012	8	23	NL	52.1	4.35	Auriscalpium vulgare
2017	8	23	DK	55.6623	12.1053	Auriscalpium vulgare
2017	8	23	NL	52.25	6.45	Auriscalpium vulgare
2018	8	23	NL	52.35	5.8	Auriscalpium vulgare
2018	8	23	NL	53	6.45	Auriscalpium vulgare
2018	8	23	US	44.1674	-122.225	Auriscalpium vulgare
2018	8	23	US	45.2004	-122.149	Auriscalpium vulgare
2002	8	23	GB	51.1963	-0.64179	Auriscalpium vulgare
2012	8	23	DK	56.1111	12.2414	Auriscalpium vulgare
2012	8	24	NL	52.1	4.3	Auriscalpium vulgare
2013	8	24	DK	55.9487	11.6008	Auriscalpium vulgare
2013	8	24	NL	52.25	6.5	Auriscalpium vulgare
2018	8	24	NL	51.55	6	Auriscalpium vulgare
2018	8	24	NL	52.9	6.3	Auriscalpium vulgare
1990	8	24	GB	52.4282	0.86671	Auriscalpium vulgare
1990	8	24	GB	52.4282	0.86671	Auriscalpium vulgare
1990	8	24	LU	49.66	6.25	Auriscalpium vulgare
2001	8	24	GB	51.3724	-0.34924	Auriscalpium vulgare
2006	8	24	DK	56.2932	10.617	Auriscalpium vulgare
2008	8	24	DE	51.7419	14.362	Auriscalpium vulgare
2012	8	24	NL	52.1	4.3	Auriscalpium vulgare
2012	8	24	NL	51.45	6.1	Auriscalpium vulgare
2012	8	24	RS	43.385	22.0016	Auriscalpium vulgare
2013	8	24	NL	52.55	4.6	Auriscalpium vulgare
2013	8	24	SE	57.9874	12.2607	Auriscalpium vulgare
2014	8	24	NL	51.55	4.85	Auriscalpium vulgare
2016	8	24	NL	52	5.7	Auriscalpium vulgare
2016	8	24	NL	52.15	5.75	Auriscalpium vulgare
2016	8	24	NL	52.75	6.9	Auriscalpium vulgare
2017	8	25	SE	56.2561	13.2216	Auriscalpium vulgare
1995	8	25	GB	56.0566	-2.56358	Auriscalpium vulgare
2011	8	25	DE	49.9148	11.6185	Auriscalpium vulgare
2013	8	25	DK	55.7623	12.5099	Auriscalpium vulgare
2014	8	25	SE	59.6984	16.167	Auriscalpium vulgare
2016	8	25	NL	52.15	5.75	Auriscalpium vulgare
2016	8	25	NL	51.35	6.05	Auriscalpium vulgare
2017	8	25	NL	53.1	6.4	Auriscalpium vulgare
2017	8	25	US	38.0456	-122.83	Auriscalpium vulgare
2018	8	25	DK	56.1457	9.59338	Auriscalpium vulgare
2018	8	25	NL	51.8	5.8	Auriscalpium vulgare
2018	8	25	SE	57.5193	13.2744	Auriscalpium vulgare
2018	8	25	US	45.6449	-122.635	Auriscalpium vulgare
1982	8	25	GB	52.0035	-0.47181	Auriscalpium vulgare
1987	8	25	GB	52.69	1.17984	Auriscalpium vulgare
1987	8	25	GB	52.69	1.17984	Auriscalpium vulgare
1994	8	25	GB	55.9667	-2.56227	Auriscalpium vulgare
1994	8	25	GB	51.7319	-0.33617	Auriscalpium vulgare
2002	8	25	GB	52.1881	-3.0985	Auriscalpium vulgare
2011	8	25	DK	55.6749	9.17783	Auriscalpium vulgare
2011	8	25	GB	52.5028	-2.37709	Auriscalpium vulgare
2011	8	25	SE	55.7111	14.1848	Auriscalpium vulgare
2012	8	25	NL	52.25	5.4	Auriscalpium vulgare
2013	8	26	NL	52.25	5.5	Auriscalpium vulgare
2017	8	26	SE	56.9242	14.4673	Auriscalpium vulgare
2018	8	26	NL	52.1	5.25	Auriscalpium vulgare
2018	8	26	NL	52.5	6.5	Auriscalpium vulgare
2018	8	26	NL	52.5	6.5	Auriscalpium vulgare
2018	8	26	NL	52.25	6.65	Auriscalpium vulgare
1973	8	26	GB	52.5427	-0.45315	Auriscalpium vulgare
1973	8	26	GB	52.5427	-0.45315	Auriscalpium vulgare
1982	8	26	GB	52.2829	-1.78154	Auriscalpium vulgare
1992	8	26	GB	51.6324	-4.24098	Auriscalpium vulgare
1993	8	26	GB	55.9667	-2.56227	Auriscalpium vulgare
2001	8	26	GB	52.1928	1.58327	Auriscalpium vulgare
2001	8	26	GB	52.1928	1.58327	Auriscalpium vulgare
2005	8	26	SE	56.3421	16.4905	Auriscalpium vulgare
2006	8	26	DK	56.0244	12.0175	Auriscalpium vulgare
2007	8	26	GB	52.1595	1.49285	Auriscalpium vulgare
2008	8	26	DK	55.7893	12.4596	Auriscalpium vulgare
2009	8	26	NL	51.35	6.15	Auriscalpium vulgare
2009	8	26	NL	52.75	6.9	Auriscalpium vulgare
2010	8	26	NL	52.1	4.3	Auriscalpium vulgare
2010	8	26	SE	58.8097	12.4622	Auriscalpium vulgare
2013	8	26	NL	52.3	4.55	Auriscalpium vulgare
2013	8	26	NL	52.4	5.75	Auriscalpium vulgare
2014	8	26	NL	51.9	4.05	Auriscalpium vulgare
2014	8	26	NL	52.15	5.25	Auriscalpium vulgare
2014	8	27	NL	51.05	5.9	Auriscalpium vulgare
2015	8	27	NL	52.1	4.3	Auriscalpium vulgare
2016	8	27	US	47.7441	-122.304	Auriscalpium vulgare
1970	8	27	GB	52.4938	-2.37701	Auriscalpium vulgare
1970	8	27	GB	52.4624	-2.36938	Auriscalpium vulgare
1970	8	27	GB	52.4624	-2.36938	Auriscalpium vulgare
1970	8	27	GB	52.4624	-2.36938	Auriscalpium vulgare
1981	8	27	GB	52.5064	1.31396	Auriscalpium vulgare
1981	8	27	GB	52.5064	1.31396	Auriscalpium vulgare
1983	8	27	DE	48.2	8.1	Auriscalpium vulgare
1997	8	27	GB	51.1963	-0.64179	Auriscalpium vulgare
2006	8	27	NL	52.3	6.35	Auriscalpium vulgare
2009	8	27	DK	56.2375	10.3331	Auriscalpium vulgare
2009	8	27	NL	52.55	4.6	Auriscalpium vulgare
2013	8	27	DK	55.7971	12.5212	Auriscalpium vulgare
2015	8	27	NL	52.05	6.1	Auriscalpium vulgare
2016	8	27	NL	51.55	4.85	Auriscalpium vulgare
2016	8	27	NL	52.05	5.65	Auriscalpium vulgare
2017	8	28	DK	55.9109	9.39316	Auriscalpium vulgare
2017	8	28	SE	59.8581	17.4591	Auriscalpium vulgare
1996	8	28	GB	51.3823	-1.35477	Auriscalpium vulgare
1996	8	28	GB	51.1963	-0.64179	Auriscalpium vulgare
2002	8	28	NO	60.4524	6.73029	Auriscalpium vulgare
2007	8	28	SE	59.3112	15.2999	Auriscalpium vulgare
2008	8	28	DE	51.8171	10.9748	Auriscalpium vulgare
2009	8	28	DK	56.133	9.51486	Auriscalpium vulgare
2009	8	28	DK	55.7064	12.4875	Auriscalpium vulgare
2012	8	28	SE	59.1995	17.9927	Auriscalpium vulgare
2013	8	28	GB	57.1891	-3.80963	Auriscalpium vulgare
2013	8	28	GB	57.6021	-3.75991	Auriscalpium vulgare
2013	8	28	NL	51.55	4.8	Auriscalpium vulgare
2013	8	28	NL	52.8	6.35	Auriscalpium vulgare
2013	8	28	NL	52.25	6.45	Auriscalpium vulgare
2014	8	28	NL	51.65	3.7	Auriscalpium vulgare
2014	8	28	SE	59.4568	14.8915	Auriscalpium vulgare
2002	8	28	GB	50.8443	-1.78832	Auriscalpium vulgare
2006	8	28	NL	51.45	5.05	Auriscalpium vulgare
2012	8	28	DK	55.6461	12.3413	Auriscalpium vulgare
2017	8	28	NL	52.6	6.35	Auriscalpium vulgare
2018	8	28	US	37.2346	-122.145	Auriscalpium vulgare
1959	8	28	CA	45.0696	-64.4637	Auriscalpium vulgare
1976	8	28	GB	53.2595	-0.27749	Auriscalpium vulgare
2006	8	29	NL	52.95	6.7	Auriscalpium vulgare
2016	8	29	US	37.0634	-122.034	Auriscalpium vulgare
2017	8	29	CA	48.8713	-123.346	Auriscalpium vulgare
2005	8	29	GB	50.9343	-1.78791	Auriscalpium vulgare
2016	8	29	NL	52.1	4.3	Auriscalpium vulgare
1997	8	29	GB	52.5248	0.57813	Auriscalpium vulgare
2004	8	29	NL	53.05	6.8	Auriscalpium vulgare
2006	8	29	NL	52.25	5.15	Auriscalpium vulgare
2011	8	29	DE	49.9221	11.5726	Auriscalpium vulgare
2015	8	29	US	38.0011	-122.757	Auriscalpium vulgare
2016	8	29	DK	55.8993	8.50758	Auriscalpium vulgare
2018	8	29	US	36.9893	-121.906	Auriscalpium vulgare
2018	8	29	US	37.0046	-121.905	Auriscalpium vulgare
2005	8	29	NL	53.05	6.05	Auriscalpium vulgare
2006	8	29	NL	52.2	5.2	Auriscalpium vulgare
2013	8	29	NL	52.1	4.3	Auriscalpium vulgare
2018	8	29	US	37.0059	-122.067	Auriscalpium vulgare
2000	8	29	SE	59.7179	16.1797	Auriscalpium vulgare
2014	8	29	NL	52.2	5.15	Auriscalpium vulgare
2014	8	29	NL	52.25	5.15	Auriscalpium vulgare
1996	8	29	GB	51.3814	-1.21109	Auriscalpium vulgare
2009	8	29	DK	55.6833	12.3086	Auriscalpium vulgare
2016	8	29	NL	52.75	6.9	Auriscalpium vulgare
2018	8	30	US	37.3119	-122.184	Auriscalpium vulgare
1989	8	30	GB	50.8435	-1.50426	Auriscalpium vulgare
2000	8	30	US	44.1624	-122.266	Auriscalpium vulgare
2001	8	30	US	38.5	-122.467	Auriscalpium vulgare
2015	8	30	US	36.9904	-122.059	Auriscalpium vulgare
2002	8	30	GB	51.2878	-0.78249	Auriscalpium vulgare
2014	8	30	US	37.9281	-122.677	Auriscalpium vulgare
2016	8	30	US	39.4145	-121.119	Auriscalpium vulgare
2018	8	30	US	37.9691	-122.602	Auriscalpium vulgare
2013	8	30	NL	51.4	6.15	Auriscalpium vulgare
2014	8	30	US	37.8923	-122.57	Auriscalpium vulgare
2017	8	30	SE	59.587	16.072	Auriscalpium vulgare
2017	8	30	US	45.6438	-122.634	Auriscalpium vulgare
2018	8	30	NL	52.35	6	Auriscalpium vulgare
2014	8	30	NL	52.1	5.35	Auriscalpium vulgare
2016	8	30	NL	51.95	6.5	Auriscalpium vulgare
2008	8	30	SE	58.4932	16.1073	Auriscalpium vulgare
2012	8	30	NL	52.65	4.65	Auriscalpium vulgare
2015	8	30	NL	52.1	5.8	Auriscalpium vulgare
2018	8	30	US	47.7353	-122.264	Auriscalpium vulgare
2018	8	30	US	37.0047	-122.062	Auriscalpium vulgare
1996	8	30	GB	50.8443	-1.78832	Auriscalpium vulgare
2014	8	31	NL	53.4	5.75	Auriscalpium vulgare
2017	8	31	DE	50.0738	10.1238	Auriscalpium vulgare
2006	8	31	SE	56.1132	15.5476	Auriscalpium vulgare
2014	8	31	SE	59.4902	15.1196	Auriscalpium vulgare
2017	8	31	DK	55.8198	12.4902	Auriscalpium vulgare
2018	8	31	US	37.9541	-122.622	Auriscalpium vulgare
2012	8	31	NL	51.5	4.85	Auriscalpium vulgare
2006	8	31	NL	52.55	4.6	Auriscalpium vulgare
2013	8	31	NL	53.4	5.75	Auriscalpium vulgare
2015	8	31	US	44.6404	-123.288	Auriscalpium vulgare
1989	8	31	ES	41.77	-1.86	Auriscalpium vulgare
1997	8	31	GB	57.0061	-3.45873	Auriscalpium vulgare
1997	8	31	GB	57.0061	-3.45873	Auriscalpium vulgare
1997	8	31	GB	57.0382	-3.40231	Auriscalpium vulgare
2002	8	31	GB	51.2878	-0.78249	Auriscalpium vulgare
2011	8	31	NL	52.55	4.6	Auriscalpium vulgare
2011	8	31	SE	55.8543	14.2254	Auriscalpium vulgare
2011	8	31	DK	55.8923	10.0563	Auriscalpium vulgare
2012	8	31	DK	55.8926	10.0563	Auriscalpium vulgare
2015	8	31	NL	52	6	Auriscalpium vulgare
2018	8	31	US	42.6838	-124.441	Auriscalpium vulgare
1991	8	31	SE	58.4751	13.5889	Auriscalpium vulgare
2018	8	31	US	42.489	-124.287	Auriscalpium vulgare
2018	8	31	US	42.489	-124.287	Auriscalpium vulgare
2018	9	1	US	38.0019	-122.709	Auriscalpium vulgare
2018	9	1	US	37.0547	-122.145	Auriscalpium vulgare
2006	9	1	NL	52.9	6.65	Auriscalpium vulgare
2013	9	1	GB	57.3987	-4.32893	Auriscalpium vulgare
1977	9	1	JP	26.639	142.165	Auriscalpium vulgare
1987	9	1	GB	53.8958	-0.86017	Auriscalpium vulgare
1987	9	1	GB	53.8958	-0.86017	Auriscalpium vulgare
1995	9	1	GB	51.2731	0.22067	Auriscalpium vulgare
1997	9	1	GB	51.3629	0.22502	Auriscalpium vulgare
2002	9	1	GB	51.2878	-0.78249	Auriscalpium vulgare
2008	9	1	NL	51.5	5.05	Auriscalpium vulgare
2016	9	1	NL	51.95	4.15	Auriscalpium vulgare
2016	9	1	US	37.5785	-122.475	Auriscalpium vulgare
2017	9	1	DK	55.0214	14.9174	Auriscalpium vulgare
2017	9	1	SE	59.9622	17.7252	Auriscalpium vulgare
2017	9	1	SE	59.791	17.7763	Auriscalpium vulgare
2017	9	1	US	38.0605	-122.853	Auriscalpium vulgare
2018	9	1	NL	51.75	5.75	Auriscalpium vulgare
2011	9	1	FR	46.6996	0.57844	Auriscalpium vulgare
1973	9	1	FR	48.3049	-4.22513	Auriscalpium vulgare
1974	9	1	FR	48.2966	-4.35941	Auriscalpium vulgare
1994	9	1	FR	48.2015	-0.56802	Auriscalpium vulgare
1997	9	1	FR	49.0102	-0.6236	Auriscalpium vulgare
1999	9	1	FR	49.2914	-0.23064	Auriscalpium vulgare
1999	9	1	FR	49.2914	-0.23064	Auriscalpium vulgare
1999	9	1	FR	48.932	-0.20831	Auriscalpium vulgare
2002	9	1	FR	47.8275	-3.0871	Auriscalpium vulgare
2005	9	1	LU	49.66	5.9	Auriscalpium vulgare
2015	9	1	NL	52.3	6.4	Auriscalpium vulgare
2016	9	1	US	38.0427	-122.816	Auriscalpium vulgare
2018	9	1	US	37.0042	-121.906	Auriscalpium vulgare
2005	9	1	NL	52.35	6.4	Auriscalpium vulgare
2016	9	1	US	37.1967	-122.31	Auriscalpium vulgare
2016	9	1	US	37.1999	-122.287	Auriscalpium vulgare
2016	9	1	US	37.1999	-122.287	Auriscalpium vulgare
2018	9	1	NL	52.95	6.95	Auriscalpium vulgare
2018	9	1	US	39.091	-120.92	Auriscalpium vulgare
1993	9	1	GB	51.4702	-1.06559	Auriscalpium vulgare
2002	9	1	GB	51.2878	-0.78249	Auriscalpium vulgare
2013	9	1	NL	52.85	6.85	Auriscalpium vulgare
2018	9	1	NL	52.3	5.6	Auriscalpium vulgare
2018	9	1	NL	51.8	5.85	Auriscalpium vulgare
1989	9	1	GB	50.8435	-1.50426	Auriscalpium vulgare
1992	9	1	ES	42.06	1.72	Auriscalpium vulgare
2003	9	1	GB	51.2731	0.22067	Auriscalpium vulgare
2009	9	2	GB	52.9592	1.19958	Auriscalpium vulgare
2014	9	2	DK	55.8004	9.33215	Auriscalpium vulgare
2018	9	2	US	47.046	-122.973	Auriscalpium vulgare
1972	9	2	GB	52.2826	-1.63496	Auriscalpium vulgare
1977	9	2	JP	27.0835	142.219	Auriscalpium vulgare
1986	9	2	GB	53.5331	-0.56817	Auriscalpium vulgare
1986	9	2	GB	53.5331	-0.56817	Auriscalpium vulgare
1995	9	2	GB	50.844	-1.64629	Auriscalpium vulgare
2018	9	2	NL	52.15	5.3	Auriscalpium vulgare
2008	9	2	NL	51.95	5.65	Auriscalpium vulgare
2009	9	2	JP	35.2415	139.118	Auriscalpium vulgare
2000	9	2	GB	52.8695	1.19296	Auriscalpium vulgare
2002	9	2	GB	50.8443	-1.78832	Auriscalpium vulgare
2014	9	2	NL	52.1	5.25	Auriscalpium vulgare
2016	9	2	US	37.018	-122.044	Auriscalpium vulgare
2016	9	2	US	37.0166	-122.043	Auriscalpium vulgare
1989	9	2	GB	50.8435	-1.50426	Auriscalpium vulgare
1989	9	2	GB	50.8435	-1.50426	Auriscalpium vulgare
1991	9	3	ES	42.56	-5.62	Auriscalpium vulgare
1991	9	3	ES	42.56	-5.62	Auriscalpium vulgare
1991	9	3	ES	42.56	-5.62	Auriscalpium vulgare
1992	9	3	GB	52.8734	1.04462	Auriscalpium vulgare
2014	9	3	DK	55.6791	12.3649	Auriscalpium vulgare
2014	9	3	SE	56.7122	16.4975	Auriscalpium vulgare
2015	9	3	NL	51.45	4.3	Auriscalpium vulgare
2017	9	3	US	37.9121	-122.585	Auriscalpium vulgare
2019	9	3	DK	56.1609	10.0856	Auriscalpium vulgare
2019	9	3	US	37.2528	-122.22	Auriscalpium vulgare
2014	9	3	NL	52.4	4.55	Auriscalpium vulgare
2018	9	3	MX	23.8914	-99.7922	Auriscalpium vulgare
2019	9	3	US	36.9902	-121.907	Auriscalpium vulgare
1977	9	3	GB	52.8734	1.04462	Auriscalpium vulgare
1977	9	3	GB	52.8734	1.04462	Auriscalpium vulgare
1988	9	3	ES	42.934	-2.835	Auriscalpium vulgare
1990	9	3	ES	42.56	-5.62	Auriscalpium vulgare
1992	9	3	GB	52.8734	1.04462	Auriscalpium vulgare
2012	9	4	US	38.5711	-123.316	Auriscalpium vulgare
2014	9	4	NL	52.95	7	Auriscalpium vulgare
2017	9	4	US	38.0397	-122.809	Auriscalpium vulgare
2017	9	4	US	36.9957	-122.058	Auriscalpium vulgare
2019	9	4	DE	51.4687	8.99234	Auriscalpium vulgare
1988	9	4	GB	51.2825	-0.35246	Auriscalpium vulgare
2001	9	4	GB	53.0021	-2.22497	Auriscalpium vulgare
2014	9	4	FR	46.6996	0.57844	Auriscalpium vulgare
2019	9	4	DK	55.7752	9.70726	Auriscalpium vulgare
1999	9	4	GB	51.6536	-2.21822	Auriscalpium vulgare
2014	9	4	NL	52.3	5.7	Auriscalpium vulgare
2014	9	4	US	37.0038	-122.055	Auriscalpium vulgare
2015	9	4	NL	52.35	4.55	Auriscalpium vulgare
2015	9	4	DE	49.4016	8.09874	Auriscalpium vulgare
2016	9	4	NL	52.05	5.25	Auriscalpium vulgare
2019	9	4	US	37.1509	-122.02	Auriscalpium vulgare
1990	9	4	GB	52.7836	1.03835	Auriscalpium vulgare
1990	9	4	GB	52.7836	1.03835	Auriscalpium vulgare
2009	9	4	NL	52.6	4.6	Auriscalpium vulgare
2016	9	4	SE	56.1658	12.7042	Auriscalpium vulgare
2018	9	4	NL	52.4	5.65	Auriscalpium vulgare
2018	9	4	NL	52.4	5.65	Auriscalpium vulgare
2018	9	4	NL	52.4	5.65	Auriscalpium vulgare
2018	9	4	SE	59.2765	18.1046	Auriscalpium vulgare
2019	9	4	US	37.0413	-122.062	Auriscalpium vulgare
2017	9	4	NL	52.65	5.85	Auriscalpium vulgare
2017	9	5	NL	52.65	5.85	Auriscalpium vulgare
2019	9	5	US	37.9483	-122.758	Auriscalpium vulgare
1995	9	5	DK	56.9404	10.2244	Auriscalpium vulgare
1995	9	5	DK	56.94	10.24	Auriscalpium vulgare
2001	9	5	GB	52.6146	0.58341	Auriscalpium vulgare
2005	9	5	SE	58.9994	14.0478	Auriscalpium vulgare
2006	9	5	NL	51.55	6.05	Auriscalpium vulgare
2017	9	5	US	38.4258	-123.076	Auriscalpium vulgare
2017	9	5	US	38.4262	-123.075	Auriscalpium vulgare
2018	9	5	NL	51.95	5.55	Auriscalpium vulgare
2013	9	5	FR	48.6982	1.70913	Auriscalpium vulgare
2019	9	5	US	37.4406	-122.295	Auriscalpium vulgare
2013	9	5	DK	55.8922	10.0568	Auriscalpium vulgare
2019	9	5	US	36.9901	-121.907	Auriscalpium vulgare
2014	9	5	NL	52.35	4.5	Auriscalpium vulgare
2018	9	5	DK	55.7901	9.71647	Auriscalpium vulgare
2012	9	5	NL	50.9	5.95	Auriscalpium vulgare
2013	9	5	NL	51.8	5.9	Auriscalpium vulgare
2019	9	5	US	39.2338	-123.398	Auriscalpium vulgare
1997	9	5	GB	57.04	-3.23757	Auriscalpium vulgare
1997	9	5	GB	57.0267	-3.21242	Auriscalpium vulgare
1997	9	5	GB	57.0267	-3.21242	Auriscalpium vulgare
2010	9	5	NL	52.55	4.6	Auriscalpium vulgare
2012	9	6	SE	59.667	16.1756	Auriscalpium vulgare
2012	9	6	SE	60.5284	16.368	Auriscalpium vulgare
2019	9	6	US	38.0446	-122.802	Auriscalpium vulgare
2010	9	6	NL	52.55	4.6	Auriscalpium vulgare
2013	9	6	RS	43.3848	22.0017	Auriscalpium vulgare
2017	9	6	DE	53.8026	11.5873	Auriscalpium vulgare
1998	9	6	NO	58.5093	5.8028	Auriscalpium vulgare
2002	9	6	GB	51.2878	-0.78249	Auriscalpium vulgare
2018	9	6	US	38.0281	-122.734	Auriscalpium vulgare
2018	9	6	US	38.0297	-122.734	Auriscalpium vulgare
2018	9	6	US	38.0297	-122.734	Auriscalpium vulgare
2010	9	6	NL	51.5	5.05	Auriscalpium vulgare
2013	9	6	NL	52.05	5.8	Auriscalpium vulgare
2013	9	6	NL	52.05	5.8	Auriscalpium vulgare
2016	9	6	MX	18.6519	-95.7221	Auriscalpium vulgare
2017	9	6	US	36.9962	-122.06	Auriscalpium vulgare
2013	9	6	NL	51.35	6.2	Auriscalpium vulgare
2002	9	6	GB	51.5637	-1.785	Auriscalpium vulgare
2013	9	6	NL	52.9	4.7	Auriscalpium vulgare
2011	9	6	NL	52.55	4.6	Auriscalpium vulgare
2013	9	6	NL	52.1	4.3	Auriscalpium vulgare
2017	9	6	US	37.2314	-122.074	Auriscalpium vulgare
2018	9	7	NL	52.05	5.7	Auriscalpium vulgare
2017	9	7	NL	51.55	5	Auriscalpium vulgare
2017	9	7	SE	57.009	16.1612	Auriscalpium vulgare
2019	9	7	US	36.9963	-122.061	Auriscalpium vulgare
2019	9	7	US	36.9963	-122.06	Auriscalpium vulgare
2017	9	7	US	36.9964	-122.06	Auriscalpium vulgare
2019	9	7	US	38.3568	-122.997	Auriscalpium vulgare
2019	9	7	US	37.1204	-122.3	Auriscalpium vulgare
2009	9	7	SE	59.0151	14.0836	Auriscalpium vulgare
2016	9	7	NL	52	6	Auriscalpium vulgare
2016	9	7	SE	55.6369	13.6051	Auriscalpium vulgare
2016	9	7	US	37.2919	-122.262	Auriscalpium vulgare
1981	9	7	GB	51.3724	-0.34924	Auriscalpium vulgare
1981	9	7	GB	51.3724	-0.34924	Auriscalpium vulgare
2006	9	7	DK	57.4363	10.5242	Auriscalpium vulgare
2011	9	7	NL	52.1	4.3	Auriscalpium vulgare
2014	9	7	GB	57.2232	-3.6228	Auriscalpium vulgare
2014	9	7	NL	52.75	6.9	Auriscalpium vulgare
2019	9	7	DK	55.9008	11.9925	Auriscalpium vulgare
2003	9	7	GB	51.2878	-0.78249	Auriscalpium vulgare
2014	9	7	EE	58.3339	26.5194	Auriscalpium vulgare
2015	9	7	SE	59.6066	17.5081	Auriscalpium vulgare
2019	9	7	US	37.9416	-122.643	Auriscalpium vulgare
2019	9	7	US	37.9496	-122.419	Auriscalpium vulgare
1908	9	7	GB	53.2692	-1.17679	Auriscalpium vulgare
1954	9	7	GB	54.2536	-0.69683	Auriscalpium vulgare
1957	9	7	GB	51.4622	-3.65678	Auriscalpium vulgare
2006	9	8	DK	56.0371	12.0621	Auriscalpium vulgare
2007	9	8	DK	56.0244	12.0175	Auriscalpium vulgare
2008	9	8	SE	58.9908	14.01	Auriscalpium vulgare
2012	9	8	DK	55.8127	12.4906	Auriscalpium vulgare
2014	9	8	DK	55.6277	12.0497	Auriscalpium vulgare
1989	9	8	GB	51.3724	-0.34924	Auriscalpium vulgare
2012	9	8	NL	51.85	4.05	Auriscalpium vulgare
2018	9	8	DE	52.7371	8.88348	Auriscalpium vulgare
2012	9	8	NL	52.05	5.7	Auriscalpium vulgare
2016	9	8	NL	52.8	4.65	Auriscalpium vulgare
2016	9	8	NL	51.25	5.6	Auriscalpium vulgare
1990	9	8	ES	42.56	-5.62	Auriscalpium vulgare
2010	9	8	DK	55.1812	10.2382	Auriscalpium vulgare
2014	9	8	GB	57.2191	-3.63464	Auriscalpium vulgare
2016	9	8	SE	59.682	16.3476	Auriscalpium vulgare
2018	9	8	NL	52.05	5.75	Auriscalpium vulgare
2009	9	9	NL	52.35	6.4	Auriscalpium vulgare
2014	9	9	RU	55.824	37.2828	Auriscalpium vulgare
2014	9	9	SE	59.7694	17.6399	Auriscalpium vulgare
2017	9	9	SE	58.9569	16.3192	Auriscalpium vulgare
2019	9	9	DK	56.9688	9.51675	Auriscalpium vulgare
2011	9	9	US	37.4226	-122.288	Auriscalpium vulgare
1978	9	9	NO	60.3704	5.41776	Auriscalpium vulgare
1995	9	9	GB	51.3761	-0.63647	Auriscalpium vulgare
1996	9	9	GB	51.0181	-0.78957	Auriscalpium vulgare
2001	9	9	DK	57.4199	10.4512	Auriscalpium vulgare
2004	9	9	GB	51.2878	-0.78249	Auriscalpium vulgare
2004	9	9	GB	51.2878	-0.78249	Auriscalpium vulgare
2011	9	9	NL	51.65	5.15	Auriscalpium vulgare
1989	9	9	GB	50.844	-1.64629	Auriscalpium vulgare
2012	9	9	NL	52	5.75	Auriscalpium vulgare
2012	9	9	SE	59.7038	16.5255	Auriscalpium vulgare
2017	9	9	SE	59.784	17.5512	Auriscalpium vulgare
2019	9	9	US	39.3277	-123.754	Auriscalpium vulgare
2019	9	9	US	39.3024	-123.547	Auriscalpium vulgare
2014	9	9	DK	56.246	10.3367	Auriscalpium vulgare
2017	9	9	SE	59.7309	17.768	Auriscalpium vulgare
2018	9	10	US	38.097	-122.637	Auriscalpium vulgare
2018	9	10	US	37.1497	-122.193	Auriscalpium vulgare
2019	9	10	CA	43.734	-79.3612	Auriscalpium vulgare
2011	9	10	DK	55.9608	11.7419	Auriscalpium vulgare
2012	9	10	DK	55.6875	12.398	Auriscalpium vulgare
2017	9	10	NL	52.3	5.45	Auriscalpium vulgare
2017	9	10	US	47.6581	-122.183	Auriscalpium vulgare
2017	9	10	US	47.6544	-122.182	Auriscalpium vulgare
2017	9	10	US	47.6562	-122.179	Auriscalpium vulgare
1981	9	10	GB	51.3835	-1.64215	Auriscalpium vulgare
2009	9	10	NL	52.5	4.6	Auriscalpium vulgare
2014	9	10	SE	58.9423	16.2983	Auriscalpium vulgare
2014	9	10	US	38.5855	-122.693	Auriscalpium vulgare
2014	9	10	US	38.4881	-122.629	Auriscalpium vulgare
2016	9	10	NL	52.55	5.8	Auriscalpium vulgare
2019	9	10	US	38.0303	-122.813	Auriscalpium vulgare
2019	9	10	US	37.2951	-122.247	Auriscalpium vulgare
2019	9	10	US	37.2948	-122.247	Auriscalpium vulgare
2019	9	10	US	37.2937	-122.24	Auriscalpium vulgare
1954	9	10	GB	51.0181	-0.78957	Auriscalpium vulgare
1976	9	10	DE	48.8	9.1	Auriscalpium vulgare
1981	9	10	NO	60.3704	5.41776	Auriscalpium vulgare
2002	9	10	GB	51.2878	-0.78249	Auriscalpium vulgare
2010	9	10	DK	55.5653	12.5661	Auriscalpium vulgare
2015	9	10	SE	59.8286	16.0656	Auriscalpium vulgare
2016	9	10	SE	59.6656	16.3584	Auriscalpium vulgare
2019	9	10	DK	56.171	9.47327	Auriscalpium vulgare
2019	9	10	DK	55.6749	12.3916	Auriscalpium vulgare
1976	9	11	SE	58.0664	11.6782	Auriscalpium vulgare
1976	9	11	DE	48.8	9.1	Auriscalpium vulgare
1991	9	11	PL	52.73	23.65	Auriscalpium vulgare
2009	9	11	DK	56.053	12.0593	Auriscalpium vulgare
2009	9	11	DK	55.5766	12.5668	Auriscalpium vulgare
2000	9	11	GB	51.5637	-1.785	Auriscalpium vulgare
2004	9	11	GB	57.0382	-3.40231	Auriscalpium vulgare
2008	9	11	DK	56.0371	12.0621	Auriscalpium vulgare
2011	9	11	DK	55.6276	12.052	Auriscalpium vulgare
2014	9	11	NL	53	6.9	Auriscalpium vulgare
2015	9	11	DK	56.0162	8.63221	Auriscalpium vulgare
2019	9	11	DK	56.1703	9.47776	Auriscalpium vulgare
2004	9	11	GB	57.0149	-3.47554	Auriscalpium vulgare
2014	9	11	NL	51.55	4.85	Auriscalpium vulgare
2014	9	11	SE	59.7703	16.578	Auriscalpium vulgare
2019	9	12	US	39.2275	-123.436	Auriscalpium vulgare
2019	9	12	US	45.8166	-123.224	Auriscalpium vulgare
1998	9	12	NO	60.0562	10.2724	Auriscalpium vulgare
2007	9	12	NO	58.5325	8.90082	Auriscalpium vulgare
2015	9	12	NL	52.7	7.1	Auriscalpium vulgare
2009	9	12	DK	55.6899	12.3981	Auriscalpium vulgare
2014	9	12	SE	59.3291	14.5925	Auriscalpium vulgare
2016	9	12	SE	60.4123	16.6431	Auriscalpium vulgare
2018	9	12	US	37.9647	-122.635	Auriscalpium vulgare
2019	9	12	DK	55.9283	12.3427	Auriscalpium vulgare
2019	9	12	DK	55.9297	12.3433	Auriscalpium vulgare
2019	9	12	US	37.0074	-121.909	Auriscalpium vulgare
2004	9	12	GB	51.2878	-0.78249	Auriscalpium vulgare
2004	9	12	GB	51.2878	-0.78249	Auriscalpium vulgare
2005	9	12	SE	58.8801	14.2056	Auriscalpium vulgare
1989	9	12	GB	50.844	-1.64629	Auriscalpium vulgare
2012	9	12	SE	59.5603	13.6989	Auriscalpium vulgare
2014	9	12	DK	55.7764	9.70965	Auriscalpium vulgare
1982	9	12	GB	52.7973	0.44588	Auriscalpium vulgare
1982	9	12	GB	52.7973	0.44588	Auriscalpium vulgare
2000	9	12	GB	51.2878	-0.78249	Auriscalpium vulgare
2009	9	12	DK	56.0161	11.9815	Auriscalpium vulgare
2012	9	12	US	37.4226	-122.288	Auriscalpium vulgare
2015	9	12	NL	52.05	5.75	Auriscalpium vulgare
2016	9	12	SE	56.917	12.3898	Auriscalpium vulgare
2016	9	12	SE	59.7432	16.2115	Auriscalpium vulgare
1991	9	12	GB	50.8435	-1.50426	Auriscalpium vulgare
1991	9	12	GB	50.8435	-1.50426	Auriscalpium vulgare
2014	9	12	NL	52.3	5.8	Auriscalpium vulgare
2014	9	12	US	37.8934	-122.573	Auriscalpium vulgare
2015	9	12	SE	59.2085	17.9521	Auriscalpium vulgare
2015	9	12	SE	59.2056	17.9605	Auriscalpium vulgare
2016	9	12	NL	52.3	6.1	Auriscalpium vulgare
2019	9	12	US	37.9531	-122.594	Auriscalpium vulgare
1968	9	12	GB	52.3719	-1.48734	Auriscalpium vulgare
1968	9	13	GB	52.3719	-1.48734	Auriscalpium vulgare
2009	9	13	DK	56.3096	10.8667	Auriscalpium vulgare
2011	9	13	NL	52.4	4.55	Auriscalpium vulgare
2018	9	13	US	37.954	-122.636	Auriscalpium vulgare
2019	9	13	US	37.9481	-122.758	Auriscalpium vulgare
1980	9	13	GB	51.1963	-0.64179	Auriscalpium vulgare
2008	9	13	DK	56.0515	9.72908	Auriscalpium vulgare
2012	9	13	SE	58.9969	16.4835	Auriscalpium vulgare
2007	9	13	DK	56.0371	12.0621	Auriscalpium vulgare
2009	9	13	DK	56.0468	12.0796	Auriscalpium vulgare
2009	9	13	DK	55.8195	12.485	Auriscalpium vulgare
2012	9	13	SE	59.745	16.208	Auriscalpium vulgare
2015	9	13	DK	56.03	12.0192	Auriscalpium vulgare
2016	9	13	SE	59.839	17.6224	Auriscalpium vulgare
2017	9	13	SE	55.6913	13.0632	Auriscalpium vulgare
2018	9	13	US	38.447	-123.045	Auriscalpium vulgare
2018	9	13	US	38.4459	-123.044	Auriscalpium vulgare
2019	9	13	US	37.176	-122.222	Auriscalpium vulgare
1990	9	13	CN	25.0078	102.757	Auriscalpium vulgare
2008	9	13	NL	52.3	6.45	Auriscalpium vulgare
2015	9	13	RS	43.385	22.0014	Auriscalpium vulgare
2016	9	13	NL	51.25	5.65	Auriscalpium vulgare
2013	9	13	DK	55.6059	11.9819	Auriscalpium vulgare
2015	9	13	SE	58.5273	13.9008	Auriscalpium vulgare
2017	9	13	NL	51.8	5.85	Auriscalpium vulgare
2008	9	14	DK	57.4363	10.5242	Auriscalpium vulgare
2018	9	14	NL	51.5	5.05	Auriscalpium vulgare
2019	9	14	US	37.2089	-122.333	Auriscalpium vulgare
1991	9	14	ES	42.56	-5.62	Auriscalpium vulgare
1991	9	14	ES	42.56	-5.62	Auriscalpium vulgare
2008	9	14	DK	55.8118	12.4692	Auriscalpium vulgare
2008	9	14	NL	52	5.65	Auriscalpium vulgare
2010	9	14	DK	55.8246	12.4892	Auriscalpium vulgare
2014	9	14	US	37.1553	-122.237	Auriscalpium vulgare
2016	9	14	NL	52.1	4.35	Auriscalpium vulgare
2016	9	14	NL	52.1	4.35	Auriscalpium vulgare
2016	9	14	NL	52.1	5.35	Auriscalpium vulgare
2016	9	14	NL	52.1	5.35	Auriscalpium vulgare
2010	9	14	US	37.09	-121.879	Auriscalpium vulgare
2014	9	14	US	39.6257	-121.273	Auriscalpium vulgare
2019	9	14	US	37.294	-122.247	Auriscalpium vulgare
1869	9	14	DE	48.4	7.8	Auriscalpium vulgare
1982	9	14	NO	60.3704	5.41776	Auriscalpium vulgare
1998	9	14	NO	59.9417	10.0067	Auriscalpium vulgare
2001	9	14	NO	60.5316	6.73933	Auriscalpium vulgare
2001	9	14	DK	56.0515	9.72908	Auriscalpium vulgare
2001	9	14	DK	56.05	9.73	Auriscalpium vulgare
2002	9	14	NO	59.1647	11.2713	Auriscalpium vulgare
2006	9	15	SE	56.3625	13.3677	Auriscalpium vulgare
2012	9	15	SE	59.8904	17.3586	Auriscalpium vulgare
2012	9	15	US	37.9297	-122.677	Auriscalpium vulgare
2013	9	15	DK	55.8195	12.522	Auriscalpium vulgare
2017	9	15	DK	56.0571	9.72627	Auriscalpium vulgare
2017	9	15	SE	57.2677	17.0275	Auriscalpium vulgare
1889	9	15	SE	59	18	Auriscalpium vulgare
1980	9	15	GB	51.2641	0.6503	Auriscalpium vulgare
1999	9	15	PL	52.73	23.65	Auriscalpium vulgare
2011	9	15	DK	55.6798	9.79311	Auriscalpium vulgare
2016	9	15	SE	58.4686	13.6596	Auriscalpium vulgare
2018	9	15	SE	59.7919	17.6598	Auriscalpium vulgare
2001	9	15	SE	59.7159	16.1984	Auriscalpium vulgare
2010	9	15	GB	53.5728	-3.07366	Auriscalpium vulgare
2012	9	15	SE	59.7159	16.1984	Auriscalpium vulgare
2013	9	15	NL	51.5	4.7	Auriscalpium vulgare
2018	9	15	US	37.9367	-122.732	Auriscalpium vulgare
1953	9	15	SE	59.2794	18.2933	Auriscalpium vulgare
2005	9	15	NO	59.1044	10.388	Auriscalpium vulgare
2009	9	15	DK	56.0602	9.72892	Auriscalpium vulgare
2012	9	15	DK	55.9515	11.4582	Auriscalpium vulgare
2015	9	15	DE	53.8026	11.5873	Auriscalpium vulgare
2015	9	15	GB	53.5728	-3.07366	Auriscalpium vulgare
2015	9	15	NL	52.3	5.8	Auriscalpium vulgare
2017	9	15	NL	51.3	5.2	Auriscalpium vulgare
1936	9	15	SE	59	18	Auriscalpium vulgare
1979	9	15	NO	59.5239	10.4752	Auriscalpium vulgare
2006	9	15	DK	56.3053	10.8662	Auriscalpium vulgare
2011	9	15	DK	55.6282	12.0502	Auriscalpium vulgare
2016	9	15	SE	60.6371	17.4651	Auriscalpium vulgare
2018	9	15	US	38.502	-122.95	Auriscalpium vulgare
1949	9	15	DK	56.395	9.86392	Auriscalpium vulgare
1974	9	15	GB	52.4938	-2.37701	Auriscalpium vulgare
1974	9	15	GB	52.4624	-2.36938	Auriscalpium vulgare
1974	9	15	GB	52.4624	-2.36938	Auriscalpium vulgare
2012	9	15	DK	56.0602	9.7289	Auriscalpium vulgare
2013	9	15	NL	51.55	6.05	Auriscalpium vulgare
2017	9	15	DK	57.0247	8.49273	Auriscalpium vulgare
2018	9	15	DK	55.9541	11.74	Auriscalpium vulgare
2018	9	15	NL	51.3	6.15	Auriscalpium vulgare
1949	9	15	DK	56.3462	9.92323	Auriscalpium vulgare
2000	9	15	DK	56.0351	12.0529	Auriscalpium vulgare
2018	9	15	NL	52.7	6.35	Auriscalpium vulgare
2018	9	15	SE	57.967	15.5109	Auriscalpium vulgare
1955	9	16	CA	43.2341	-80.3331	Auriscalpium vulgare
2000	9	16	DK	56.0544	9.72769	Auriscalpium vulgare
2005	9	16	SE	58.985	14.0485	Auriscalpium vulgare
2008	9	16	SE	59.3674	15.2397	Auriscalpium vulgare
2013	9	16	FI	60.6617	23.612	Auriscalpium vulgare
2016	9	16	DK	55.9101	9.31449	Auriscalpium vulgare
2016	9	16	DK	54.9656	12.4395	Auriscalpium vulgare
2016	9	16	US	37.209	-122.333	Auriscalpium vulgare
2017	9	16	DK	56.0604	9.73015	Auriscalpium vulgare
2017	9	16	SE	55.6673	13.5665	Auriscalpium vulgare
2018	9	16	SE	59.6506	16.3196	Auriscalpium vulgare
1983	9	16	SE	58.9044	14.2001	Auriscalpium vulgare
1983	9	16	SE	58.8904	14.2268	Auriscalpium vulgare
2005	9	16	DK	56.0371	12.0621	Auriscalpium vulgare
2011	9	16	DK	55.9058	11.9335	Auriscalpium vulgare
2011	9	16	SE	58.2745	11.7034	Auriscalpium vulgare
2012	9	16	GB	57.2239	-3.64785	Auriscalpium vulgare
2012	9	16	SE	59.6913	16.1532	Auriscalpium vulgare
2017	9	16	DK	56.0477	12.0869	Auriscalpium vulgare
2017	9	16	US	38.6008	-122.986	Auriscalpium vulgare
2018	9	16	CA	49.3206	-124.461	Auriscalpium vulgare
2019	9	16	DK	55.4916	8.44012	Auriscalpium vulgare
2019	9	16	US	37.0137	-122.072	Auriscalpium vulgare
1998	9	16	SE	58.4616	13.3913	Auriscalpium vulgare
2002	9	16	SE	56.1842	12.5601	Auriscalpium vulgare
2011	9	16	DK	55.3451	11.115	Auriscalpium vulgare
2012	9	17	SE	59.7096	16.1729	Auriscalpium vulgare
2014	9	17	DK	55.5995	11.9939	Auriscalpium vulgare
2014	9	17	SE	59.7939	16.0385	Auriscalpium vulgare
2015	9	17	SE	60.3186	17.78	Auriscalpium vulgare
2017	9	17	UA	51.3828	26.5662	Auriscalpium vulgare
1975	9	17	GB	52.0035	-0.47181	Auriscalpium vulgare
1983	9	17	AT	47.775	16.125	Auriscalpium vulgare
1983	9	17	AT	47.775	16.125	Auriscalpium vulgare
1989	9	17	NO	59.2265	5.8146	Auriscalpium vulgare
1998	9	17	DK	56.0544	9.72769	Auriscalpium vulgare
1998	9	17	DK	56.0515	9.72908	Auriscalpium vulgare
2002	9	17	DK	57.4199	10.4512	Auriscalpium vulgare
2005	9	17	SE	58.9954	14.0577	Auriscalpium vulgare
2007	9	17	DK	56.1385	9.60654	Auriscalpium vulgare
2011	9	17	DK	55.8058	12.4896	Auriscalpium vulgare
2018	9	17	US	44.0579	-71.6536	Auriscalpium vulgare
1978	9	17	NO	60.3704	5.41776	Auriscalpium vulgare
1990	9	17	DK	55.8055	12.4843	Auriscalpium vulgare
2010	9	17	DK	56.0599	9.72843	Auriscalpium vulgare
2016	9	17	SE	59.7208	16.7107	Auriscalpium vulgare
1989	9	17	ES	42.74	-5.63	Auriscalpium vulgare
2005	9	17	DK	56.0371	12.0621	Auriscalpium vulgare
2010	9	17	SE	59.6984	16.169	Auriscalpium vulgare
2014	9	17	SE	58.9774	17.1084	Auriscalpium vulgare
2016	9	17	DK	55.8088	12.4816	Auriscalpium vulgare
2016	9	17	SE	59.8284	16.0619	Auriscalpium vulgare
2019	9	17	CA	49.5169	-117.336	Auriscalpium vulgare
2019	9	17	US	37.0861	-122.06	Auriscalpium vulgare
2007	9	17	SE	59.1933	17.7305	Auriscalpium vulgare
2010	9	17	SE	58.5445	15.0282	Auriscalpium vulgare
2012	9	17	SE	59.6699	16.1104	Auriscalpium vulgare
2015	9	17	US	44.2822	-87.6598	Auriscalpium vulgare
2017	9	17	US	36.9962	-122.06	Auriscalpium vulgare
2004	9	17	GB	51.2878	-0.78249	Auriscalpium vulgare
2004	9	17	GB	51.2878	-0.78249	Auriscalpium vulgare
2010	9	17	SE	58.5671	15.0045	Auriscalpium vulgare
2017	9	17	SE	63.8406	20.1795	Auriscalpium vulgare
2018	9	18	SE	60.51	15.4822	Auriscalpium vulgare
2006	9	18	DK	56.0371	12.0621	Auriscalpium vulgare
2006	9	18	NO	59.7561	10.188	Auriscalpium vulgare
2013	9	18	SE	58.9746	14.1001	Auriscalpium vulgare
2017	9	18	SE	57.6508	13.241	Auriscalpium vulgare
2017	9	18	US	47.6571	-122.182	Auriscalpium vulgare
2018	9	18	SE	59.8358	17.6246	Auriscalpium vulgare
1976	9	18	SE	56.98	12.3096	Auriscalpium vulgare
1990	9	18	PL	52.73	23.65	Auriscalpium vulgare
1999	9	18	GB	50.8367	-0.65225	Auriscalpium vulgare
1999	9	18	GB	51.3761	-0.63647	Auriscalpium vulgare
2008	9	18	DE	47.9	8.1	Auriscalpium vulgare
2013	9	18	SE	59.7215	16.1019	Auriscalpium vulgare
2014	9	18	DK	57.0447	9.96797	Auriscalpium vulgare
2014	9	18	DK	55.6745	12.393	Auriscalpium vulgare
2017	9	18	US	46.9177	-122.913	Auriscalpium vulgare
2017	9	18	US	46.9107	-122.908	Auriscalpium vulgare
2017	9	18	US	46.9018	-122.731	Auriscalpium vulgare
2018	9	18	SE	57.1746	12.2097	Auriscalpium vulgare
2018	9	18	SE	59.4568	14.8915	Auriscalpium vulgare
1971	9	18	GB	52.4624	-2.36938	Auriscalpium vulgare
1971	9	18	GB	52.4624	-2.36938	Auriscalpium vulgare
1975	9	18	NO	59.0129	11.0809	Auriscalpium vulgare
1975	9	18	NO	59.0101	11.0878	Auriscalpium vulgare
1975	9	18	NO	59.0101	11.0878	Auriscalpium vulgare
1977	9	18	SE	58.0664	11.6782	Auriscalpium vulgare
2010	9	19	SE	59.755	17.533	Auriscalpium vulgare
2014	9	19	NL	52.3	4.55	Auriscalpium vulgare
1988	9	19	ES	42.65	-5.5	Auriscalpium vulgare
1998	9	19	DK	55.0902	10.1272	Auriscalpium vulgare
2007	9	19	DK	55.8118	12.4692	Auriscalpium vulgare
2015	9	19	DK	55.83	11.4012	Auriscalpium vulgare
1960	9	19	EE	58.3456	26.8839	Auriscalpium vulgare
[truncated: 1,802 more rows]

## Sheet: occurrence of Strobilurus in CN
year	month	day	Locality	decimal Latitude	decimal Longitude	scientific Name	Substrate (cones)	Herbarium no.
2008	9	28	Qiongzhusi, Kunming, Yunnan Province	25.0713	102.631	S. orientalis	P. armandii	HKAS 54522
2007	8	27	Paomashan, Kangding County, Sichuan Province	30.0508	101.978	S. orientalis	P. armandii	HKAS 52341
2012	9	19	Gantongsi, Dali, Yunnan Province	25.6491	100.174	S. orientalis	P. armandii	HKA S77243
2011	10	15	Tacheng, Weixi County, Yunnan Province	27.5352	99.4197	S. orientalis	P. armandii	HKAS 72615
2012	9	22	Sanjiacun, Shuanglong Township,Kunming, Yunnan Province	25.1904	102.868	S. orientalis	P. armandii	HKAS 78040
2012	10	13	Sanjiacun, Shuanglong Township,Kunming, Yunnan Province	25.1904	102.868	S. orientalis	P. armandii	HKAS 78052
2012	10	13	Sanjiacun, Shuanglong Township,Kunming, Yunnan Province	25.1904	102.868	S. orientalis	P. armandii	HKAS 82479
2008	9	17	Yeyahu,Kunming, Yunnan Province	25.1272	102.872	S. orientalis	P. armandii	HKAS 54514
2011	10	22	Yeyahu,Kunming, Yunnan Province	25.1272	102.872	S. orientalis	P. armandii	HKAS 73413
2011	10	22	Yeyahu,Kunming, Yunnan Province	25.1272	102.872	S. orientalis	P. armandii	HKAS 73414
2012	10	13	Yeyahu,Kunming, Yunnan Province	25.1272	102.872	S. orientalis	P. armandii	HKAS 76444
2008	9	28	Baoziqing, Xishan, Kunming, Yunnan Province	25.0433	102.593	S. orientalis	P. armandii	HKAS 55671
2011	10	5	Qiongzhusi,Kunming, Yunnan Province	25.0713	102.631	S. orientalis	P. armandii	HKAS 74670
2011	10	5	Qiongzhusi,Kunming, Yunnan Province	25.0713	102.631	S. orientalis	P. armandii	HKAS 74671
2008	9	28	Qiongzhusi,Kunming, Yunnan Province	25.0713	102.631	S. orientalis	P. armandii	HKAS 56418
2012	9	6	Qiongzhusi,Kunming, Yunnan Province	25.0713	102.631	S. orientalis	P. armandii	HKAS 76420
2011	10	5	Qiongzhusi,Kunming, Yunnan Province	25.0713	102.631	S. orientalis	P. armandii	HKAS73399
2011	10	5	Qiongzhusi,Kunming, Yunnan Province	25.0713	102.631	S. orientalis	P. armandii	HKAS73400
2011	10	5	Qiongzhusi,Kunming, Yunnan Province	25.0713	102.631	S. orientalis	P. armandii	HKAS 73401
2011	9	12	Botanic Garden,Kunming, Yunnan Province	25.1417	102.751	S. orientalis	P. armandii	HKAS 73398
2011	9	25	Fangwanglinchang, Chenggong County, Yunnan Province	25.0637	102.871	S. orientalis	P. armandii	HKAS 73402
2011	10	22	Fangwanglinchang, Chenggong County, Yunnan Province	25.0637	102.871	S. orientalis	P. armandii	HKAS 73403
2011	10	22	Fangwanglinchang, Chenggong County, Yunnan Province	25.0637	102.871	S. orientalis	P. armandii	HKAS 73406
2011	10	23	Fangwanglinchang, Chenggong County, Yunnan Province	25.0637	102.871	S. orientalis	P. armandii	HKAS 71726
1991	9	23	Hanzhong Shaanxi Province	33.1162	107.026	S. orientalis	P. armandii	HMAS 66118
2012	10	1	Qujing, Yuezhou Town, Yunnan Province	25.2969	103.818	S. orientalis	P. armandii	HKAS 77296
2012	9	20	ZhuSheng Temple,Binchuan County, Dali, Yunnan Province	25.9638	100.399	S. orientalis	P. armandii	HKAS 77253
2011	10	1	Shizishan, Wuding, Yunnan Province	25.5377	102.382	S. orientalis	P. armandii	HKAS 63684
2011	10	1	Shizishan, Wuding, , Yunnan Province	25.5377	102.382	S. orientalis	P. armandii	HKAS 74346
2015	8	12	Baimaxueshan, Deqin County, Yunnan Province	28.3391	99.0811	S. pachcystidiatus	P. armandii	HKAS 90716
2010	8	16	Hexi Town, Lanping County, Yunnan Province	26.8647	99.3627	S. pachcystidiatus	P. armandii	HKAS 68385
2012			Tai’an, Township, Yulong County, Yunnan Province	26.7848	100.091	S. pachcystidiatus	P. armandii	HKAS 90717
2014	6	23	Tai’an, Township, Yulong County, Yunnan Province	26.7848	100.091	S. pachcystidiatus	P. armandii	HKAS 83364–83372
2015	5	23	Tai’an, Township, Yulong County, Yunnan Province	26.7848	100.091	S. pachcystidiatus	P. armandii	HKAS 83378
2014	6	23	Tai’an, Township, Yulong County, Yunnan Province	26.7848	100.091	S. pachcystidiatus	P. armandii	HKAS 84653, HKAS 84657
2014	6	24	Tai’an, Township, Yulong County, Yunnan Province	26.7849	100.091	S. pachcystidiatus	P. armandii	HKAS 87009, HKAS 87011
2019	7	14	yufeng Temple, Tai’an, Township, Yulong County, Yunnan Province	27.0033	100.215	S. pachcystidiatus	P. armandii
2019	7	14	Gaomeigu Road, Yulong Naxi Autonomous County, Lijiang City, Yunnan Province	26.71	100.044	S. pachcystidiatus	P. armandii
	6		Gexigou nature reserve, Hekou Town, Yajiang County, Ganzi Tibetan Autonomous Prefecture, Sichuan Province	30.0424	101.001	S. pachcystidiatus	P. armandii
			Lushi County, Sanmenxia City, Henan Province	34.0745	111.074	S. pachcystidiatus	P. armandii
2014			Shanquan Town, Nanchuan District, Chongqing City	29.1345	107.216
2010	1	18	Chebaling,Shixing County, Guangdong Province	24.7312	114.267	S. luchuensis	P. massoniana	GDGM 28753
2012	12	12	Heishiding, Fengkai County, Guangdong Province	23.4418	111.891	S. luchuensis	P. massoniana	HKAS 83667, HKAS 83668
2012	12	25	Heishiding, Fengkai County, Guangdong Province	23.4418	111.891	S. luchuensis	P. massoniana	HKAS 81100, HKAS 81101
2013	8	1	Heishiding, Fengkai County, Guangdong Province	23.4418	111.891	S. luchuensis	P. massoniana	HKAS78314
2013	9	8	Heishiding, Fengkai County, Guangdong Province	23.4418	111.891	S. luchuensis	P. massoniana	HKAS78315
2005	9		Jingyuetan, Changchun, Jilin Province	43.779	125.485	S. luchuensis		HMJAU3848
2005	5	15	Jingyuetan, Changchun, Jilin Province	43.779	125.485	S. luchuensis		HMJAU3894
2012	7	15	Lijiang Alpine,Botanical Garden, Yulong County, Yunnan Province	27.0029	100.206	S. luchuensis	P. densata	HKAS 83669
2005	8	2	Laojunshan, Lijiang, Yunnan Province	27.0311	99.678	S. luchuensis	P. densata	HKAS 49423
2005	8	4	Yulongxueshan, Yunlong County, Yunnan Province	27.1401	100.21	S. luchuensis	P. densata	HKAS 49422
2014	6	23	Tai’an Town, Yulong County, Yunnan Province	26.7852	100.091	S. luchuensis	P. yunnanensis	HKAS 83362, HKAS 83363
2014	6	16	Luoboyakou, Zhen’an Town, Longlin County, Yunnan Province	24.6333	98.929	S. luchuensis	P. yunnanensis	HKAS 83296, HKAS 83297
2014	6	17	Mengliu, Longjiang Town, Longlin County, Yunnan Province	24.8048	98.7187	S. luchuensis	P. yunnanensis	HKAS 83310
2010	7	14	Xichuan Town, Ninglang County, Yunnan Province	27.0703	100.67	S. luchuensis	P. yunnanensis	HKAS 68021
1981	9		Jo-mo-nang, Chūgoku Region, Tottori, Japan	35.4775	133.885	S. luchuensis		HMAS 42668
1981	9	31	Kanto Region, Ibaraki, Japan	34.8166	135.576	S. luchuensis		HMAS42553
			Caohai, Weining County, Guizhou Province	26.8221	104.197	S. luchuensis	P. massoniana
			Yanquan National Forest Park, Lichuan County, Fuzhou City, Jiangxi Province	27.0684	116.911	S. luchuensis	P. massoniana
			Jiangxi Agricultural University, Nanchang City, Jiangxi Province	28.7586	115.794	S. luchuensis	P. massoniana
			Nanyue Mountain Nature Reserve, Hengyang City, Hunan Province	27.2722	112.718	S. luchuensis	P. massoniana
			Changbai Mountain, Antu County, Jilin Province	41.6226	127.907	S. luchuensis	P. densiflora
			Gaowangjie Nature Reserve, Guzhang County, Xiangxi Autonomous Prefecture, Hunan Province	28.6687	110.08	S. luchuensis	P. massoniana
			Huoditang, Qinling, Ningshan County, Shaanxi Province, Hubei Province	33.4384	108.458	S. luchuensis	P. tabuliformis
			Yichang City, Hubei Province	30.7032	111.263	S. luchuensis	P. massoniana
			Three Gorges Reservoir area, Yichang City, Hubei Province	30.8538	111.026	S. luchuensis	P. massoniana
			Yiwulushan nature reserve, Beizhen City, Jinzhou City, Liaoning Province	41.6132	121.73	S. luchuensis	P. tabuliformis
			Shizishan, Hongshan District, Wuhan City, Hubei Province	30.4848	114.371	S. luchuensis	P. massoniana
			Weng Qin, Xintai village, Ximahe street, Kaili City, Guizhou Province	26.6331	108.023	S. luchuensis	P. massoniana
			Zijin Mountain, Xuanwu District, Nanjing City, Jiangsu Province	32.0761	118.86	S. luchuensis	P. massoniana
2009	8	20	Qingshuitang Village (5312) on the way from Baoshan to Changning, Longyang District, Baoshan, Yunnan	24.9166	99.3865	S. luchuensis	P. yunnanensis	HKAS57364
			Huoditang, Qinling, Ningshan County, Shaanxi Province	33.4384	108.458	S. orientalis or S. pachcystidiatus	P. armandii
			Taibai Mountain, Mei County, Baoji City, Shaanxi Province	34.1536	107.908	S. orientalis or S. pachcystidiatus	P. armandii
			Tianhua Mountain National Forest Park on the south slope of Qinling Mountains, Ningshan County, Shaanxi Province	33.5973	108.409	S. orientalis or S. pachcystidiatus	P. armandii
			Yingpan Zhen Zhu Jia Wan Cun Qin Ling Niu Bei Liang, Zhashui County, Shangluo City, Hubei Province	33.8131	109.008	S. orientalis or S. pachcystidiatus	P. armandii
			Changqing National Nature Reserve in Qinling area, Shaanxi Province	33.0864	107.063	S. orientalis or S. pachcystidiatus	P. armandii

## Sheet: occurrence Auriscalpium in CN
year	month	day	Locality	decimal Latitude	decimal Longitude	scientific Name	Substrate (cones)	Herbarium no.
			Hulunbeier, Inner Mongolia Autonomous Region	51.0354	126.063	A. vulgare	P. sylvestris var. mongolica
			Muling Town, Mudanjiang City, Heilongjiang Province	44.5269	130.276	A. vulgare	P. sylvestris var. mongolica
			Liangshui National Nature Reserve, Yichun City, Heilongjiang Province	47.1493	128.872	A. vulgare	P. sylvestris var. mongolica
			Mudanjiang, Heilongjiang Province	44.5606	129.64	A. vulgare	P. sylvestris var. mongolica
			Kalun mountain, Heilongjiang Province	50.1176	127.542	A. vulgare	P. sylvestris var. mongolica
			Daling, Muling Town, Mudanjiang City, Heilongjiang Province	44.4714	130.346	A. vulgare	P. sylvestris var. mongolica	HKAS93484
			Laoyeling, Jilin Province	43.7152	127.149	A. vulgare	P. sylvestris var. mongolica
			Changbai Mountain, Jilin Province	42.0081	128.014	A. vulgare	Picea abies
			Jilin Province, Changbai Mountain,	41.9566	127.959	A. vulgare	Picea abies
			Jingyuetan, Changchun City, Jilin Province	43.7851	125.483	A. vulgare	P. sylvestris var. mongolica
			Zuojia, Jilin Province	44.0505	126.099	A. vulgare	P. sylvestris var. mongolica
			zhuqueshan National Forest Park, Jilin Province	43.7895	126.695	A. vulgare	P. sylvestris var. mongolica
			Erdaobai River, Jilin Province	42.4373	128.13	A. vulgare	P. sylvestris var. mongolica
			Xiaoxing'anling, Heilongjiang Province	48.7533	129.21	A. vulgare	P. sylvestris var. mongolica
			Fenglin Nature Reserve, Yichun City, Heilongjiang Province	48.1389	129.202	A. vulgare	P. sylvestris var. mongolica
			Guancen mountain, Shanxi Province	38.8304	112.103	A. microsporum	P. bungeana
			Taiyue Mountain, Qinyuan County, Shanxi Province	36.7403	112.112	A. microsporum	P. bungeana
			Bailong River, Gansu Province	33.9761	103.62	A. microsporum	P. armandii
			Shanxi Agricultural University, Shanxi Province	37.43	112.59	A. microsporum	P. armandii
			Taihang Mountain, Handan City, Hebei Province	36.6148	114.688	A. microsporum	P. armandii
			Huoditang Forest Area, Ningshan County, Shaanxi Province	33.4391	108.461	A. microsporum	P. armandii
			Foping, Shaanxi Province	33.5063	107.991	A. microsporum	P. armandii
			Nanzheng County, Hanzhong City, Shaanxi Province	33.0063	106.951	A. microsporum	P. armandii
			Chenggu County, Hanzhong City, Shaanxi Province	33.1651	107.337	A. microsporum	P. armandii
			Dabie Mountains in the south of Henan Province	31.4591	115.333	A. microsporum	P. armandii
			Yaoluoping Nature Reserve, Yuexi County, Anqing City, Anhui Province	30.9892	116.088	A. microsporum	P. dabeshanensis
			Jigongshan, Xinyang City, Henan Province	31.8194	114.084	A. microsporum	P. armandii
			Nanzhao, Funiu Mountain, Henan Province	33.5984	111.882	A. microsporum	P. armandii
			Neixiang County, Henan Province			A. microsporum	P. armandii
			Shennongjia, Hubei Province	31.4692	110.269	A. microsporum	P. armandii
			Lijiang City, Yunnan Province	26.8681	100.147	A. microsporum	P. armandii
			Laojunshan, Lijiang City, Yunnan Province	27.0311	99.678	A. microsporum	P. armandii
2008	9	17	Yeyahu Park, Kunming City, Yunnan Province			A. microsporum	P. armandii	HKAS54513
2011	10	22	Yeya lake, Kunming City, Yunnan Province			A. microsporum	P. armandii	HKAS71093
1997	9	22	Zixi mountain, Chuxiong Prefecture, Yunnan Province	25.0146	101.417	A. microsporum	P. armandii	HKAS30582
1991	9	30	Taihua temple, Xishan District, Kunming City, Yunnan Province	24.9678	102.636	A. microsporum	P. armandii	HKAS23626
1998	9	11	Zhouqu Beach Forest Farm, Gansu Province	33.703	104.177	A. microsporum	P. armandii	HKAS33555
			Xishan District, Kunming City, Yunnan Province	24.976	102.63	A. microsporum	P. armandii	HKAS7579
2019	11		Huize County, Qujing City, Yunnan Province	26.4136	103.294	A. microsporum	P. armandii
2001	8	2	Zixi mountain, Chuxiong Prefecture, Yunnan Province	25.0218	101.406	A. microsporum	P. armandii	HKAS38324
1976	9	9	Yigong Township, Bomi County, Nyingchi City, Tibet Autonomous Region	30.2742	94.8235	A. microsporum	P. armandii	HKAS5869
1976	9	9	Yigong Township, Bomi County, Nyingchi City, Tibet Autonomous Region	30.2742	94.8235	A. microsporum	P. armandii	HKAS5863
2008	9	17	Yeyahu Park, Kunming, Yunnan Province	25.1904	102.868	A. microsporum	P. armandii	HKAS54513
2011	10	22	Yeyahu Park, Kunming, Yunnan Province	25.1904	102.868	A. microsporum	P. armandii	HKAS71093
			Yeyahu Park, Kunming, Yunnan Province	25.1704	102.864	A. microsporum	P. armandii
			Yeyahu Park, Kunming, Yunnan Province	25.1651	102.884	A. microsporum	P. armandii
			Yeyahu Park, Kunming, Yunnan Province	25.1639	102.888	A. microsporum	P. armandii
			Yeyahu Park, Kunming, Yunnan Province	25.2	102.865	A. microsporum	P. armandii
2013	8	30	Yufeng temple, Baisha Town, Yulong County, Lijiang City, Yunnan Province	26.9971	100.205	A. microsporum	P. armandii	HKAS82568
			Shennong villa, Hubei Province	31.4767	110.401	A. microsporum	P. armandii
			Tai'an Township, Lijiang City, Yunnan Province	26.7851	100.091	A. microsporum	P. armandii	HKAS84654
			Laobiluo, Lijiang City, Yunnan Province	26.774	100.033	A. microsporum	P. armandii
2014	6	23	Lijiang Observatory, Lijiang City, Yunnan Province	26.71	100.044	A. microsporum	P. armandii	HKAS87010
2014	6	23	Lijiang Observatory, Lijiang City, Yunnan Province	26.7318	100.048	A. microsporum	P. armandii	HKAS87012
2014	7	15	Shennongjia Forest Region, Hongping Township,Hubei Prov			A. microsporum	P. armandii	HKAS77930
2012	7	13	Shennongjia Forest Region, Muyu Township			A. microsporum	P. armandii	HKAS75672
2012	7	13	Shennongjia Forest Region, Muyu Township,			A. microsporum	P. armandii	HKAS77893
2013	8	30	Yunnan Prov.: Lijiang City, Yulong County, Baisha,Township, Yufeng Temple			A. microsporum	P. armandii	HKAS82568
2012	11	13	Shuanglong Township, Sanjia Cun,Kunming City, Panlong District			A. microsporum	P. armandii	HKAS82478
			Liaoning Province	40.8304	118.872	A. orientale	P. tabuliformis
			Yanshan, Hebei Province	39.9094	119.548	A. orientale	P. tabuliformis
			Dabie Mountain, Xinyang City, Henan Province	32.1339	114.069	A. orientale	P. massoniana
			Xinxian County, Xinyang City, Henan Province	31.6444	114.886	A. orientale	P. massoniana
			Shangcheng County, Xinyang City, Henan Province	31.8008	115.413	A. orientale	P. massoniana
			Huangshan City, Anhui Province	30.1304	118.168	A. orientale	P. hwangshanensis
			Jiangsu Province	31.2109	119.637	A. orientale	P. massoniana
			Enshi City, Hubei Province	30.316	109.487	A. orientale	P. massoniana
			Shiyan City, Hubei Province	32.6419	110.785	A. orientale	P. massoniana
			Xianning City, Hubei Province	29.8474	114.342	A. orientale	P. massoniana
			Dabie Mountain, Luotian, Anhui Province	30.7661	115.417	A. orientale	P. massoniana
			Shizishan, Wuhan, Hubei Province	30.4848	114.371	A. orientale	P. massoniana
			Nanyue Mountain Nature Reserve, Hengshan County, Hunan Province	27.272	112.718	A. orientale	P. massoniana
			Zhangjiajie, Hunan Province	29.3211	110.441	A. orientale	P. massoniana
			Changsha City, Hunan Province	28.2321	112.914	A. orientale	P. massoniana
			Yizhang County, Chenzhou City, Hunan Province	25.4078	112.957	A. orientale	P. massoniana
			Dayong, Zhangjiajie City, Hunan Province	29.1329	110.513	A. orientale	P. massoniana
			Hupingshan, Hunan Province	29.9413	110.79	A. orientale	P. massoniana
			Dapanshan, Pan'an County, Jinhua City, Zhejiang Province	28.9812	120.534	A. orientale	P. massoniana
			Xi Tian Mu Shan nature reserve, Lin'an City, Hangzhou City, Zhejiang Province	30.3408	119.455	A. orientale	P. massoniana
			Huanghu, Yuhang City, Zhejiang Province	30.4576	119.825	A. orientale	P. massoniana
			Linchuan District, Fuzhou City, Jiangxi Province	27.9475	116.307	A. orientale	P. massoniana
			Lushan, Jiangxi Province	29.5615	116.001	A. orientale	P. massoniana
			Meiling in Jiangxi Province is located in the northern suburb of Nanchang	28.776	115.733	A. orientale	P. massoniana
			Yangdi management area, Hengjiang Town, Shicheng County, Jiangxi Province, and Ganjiangyuan nature reserve, Ruijin City	26.0516	116.34	A. orientale	P. massoniana
			Jiulianshan Nature Reserve, Longnan County, Jiangxi Province	24.6772	114.578	A. orientale	P. massoniana
			Campus of Jiangxi Agricultural University, Nanchang City, Jiangxi Province	28.768	115.84	A. orientale	P. massoniana
			Dayaoshan National Nature Reserve, Guangxi Province	23.9763	110.124	A. orientale	P. massoniana
			Ningming County, Chongzuo City, Guangxi	22.1247	107.076	A. orientale	P. massoniana
			Sanming Castanopsis kawakamii nature reserve, Sanming City, Fujian Province	26.1749	117.474	A. orientale	P. massoniana
			Niumulin Nature Reserve, Yongchun County, Fujian Province	25.4285	117.949	A. orientale	P. massoniana
			Nanjing tropical rain forest nature reserve, Nanjing County, Zhangzhou City, Fujian Province	24.9108	117.23	A. orientale	P. massoniana
			Meihuashan Nature Reserve, Longyan City, Fujian Province	25.2386	116.831	A. orientale	P. massoniana
			Tianbaoyan Nature Reserve, Yong'an City, Fujian Province	25.949	117.372	A. orientale	P. massoniana
			Baima Snow Mountain, Deqin County, Yunnan Province	28.2837	99.1189	A. orientale	P. yunnanensis
			Near Laojunshan town forestry station, Jianchuan County, Dali Bai Autonomous Prefecture, Jianchuan County, Yunnan Province	26.5381	99.5888	A. orientale	P. yunnanensis
			Yiliang County, Yunnan Province	25.0559	103.4	A. orientale	P. yunnanensis
			Wenshan City, Yunnan Province	23.2914	104.821	A. orientale	P. yunnanensis
			Cangshan National Nature Reserve, Dali Bai Autonomous Prefecture, Yunnan Province	25.6669	100.127	A. orientale	P. yunnanensis
			Jiangkou County, Tongren City, Guizhou Province	27.7008	108.859	A. orientale	P. massoniana
			Shiqian County, Tongren City, Guizhou Province	27.5307	108.235	A. orientale	P. massoniana
			Guiyang City, Guizhou Province	26.5892	106.714	A. orientale	P. massoniana
			Longli County, Qiannan Buyi and Miao Autonomous Prefecture, Guizhou Province	26.4599	106.985	A. orientale	P. massoniana
			Guiding County, Qiannan Buyi and Miao Autonomous Prefecture, Guizhou Province	26.5853	107.243	A. orientale	P. massoniana
			Qingzhen City, Guiyang City, Guizhou Province	26.5585	106.481	A. orientale	P. massoniana
			Suiyang County, Zunyi City, Guizhou Province	27.9651	107.202	A. orientale	P. massoniana
			Weng'an county, Qiannan Buyi and Miao Autonomous Prefecture, Guizhou Province	27.069	107.483	A. orientale	P. massoniana
			Leishan County, Qiandongnan Miao and Dong Autonomous Prefecture, Guizhou Province	26.3907	108.082	A. orientale	P. massoniana
			Zheng'an County, Zunyi City, Guizhou Province	28.4803	107.454	A. orientale	P. massoniana
			Maolan National Karst Forest Nature Reserve, Libo County, Guizhou Province	25.2905	108.087	A. orientale	P. massoniana
			Yuntai Mountain, Shibing County, Qiandongnan Prefecture, Guizhou Province	27.1091	108.12	A. orientale	P. massoniana
			Kaili City, Guizhou Province	26.5929	107.991	A. orientale	P. massoniana
			Fanjingshan National Nature Reserve, Tongren City, Guizhou Province	27.827	108.811	A. orientale	P. massoniana
			Kangding City, Ganzi Tibetan Autonomous Prefecture, Sichuan Province	30.002	101.965	A. orientale	P. densata
			Sade Township, Kangding City, Ganzi Tibetan Autonomous Prefecture, Sichuan Province	29.6255	101.376	A. orientale	P. densata
			Nongjia leqian hill under Pinus massoniana forest in Kongshan Township, Tongjiang County, Bazhong City, Sichuan Province	32.4848	107.381	A. orientale	P. densata
			Jiudingshan, Deyang City, Sichuan Province	31.3537	104.073	A. orientale	P. densata or P. massoniana
			Peicheng District, Jiangyou City, Mianyang City, Sichuan Province	31.4674	104.754	A. orientale	P. densata or P. massoniana
			Wulong County, Chongqing	29.3313	107.758	A. orientale	P. densata or P. massoniana
			Nature conservation of Jinyun Mountain, Beibei District, Chongqing	29.8407	106.4	A. orientale	P. densata or P. massoniana
			Dabashan National Nature Reserve, Chengkou County, Chongqing	31.818	109.016	A. orientale	P. densata or P. massoniana
			Nanyigou, Nanyi Township, Milin County, Nyingchi City, Tibet Autonomous Region	29.191	94.2026	A. orientale	P. densata
			Nyingchi and Changdu, Tibet Autonomous Region			A. orientale	P. yunnanensis
			Chayu County, Linzhi City, Tibet Autonomous Region	28.6615	97.4669	A. orientale	P. yunnanensis
			Danxia Mountain, Renhua county, Shaoguan City, Guangdong Province	25.0276	113.728	A. orientale	P. massoniana
			Baling nature reserve, cheshixing County, Guangdong Province	24.7312	114.267	A. orientale	P. massoniana
			Heishiding, Fengkai County, Guangdong Province	23.4418	111.891	A. orientale	P. massoniana
			Chinmen, Chungshan Park, Taiwan	24.4333	118.367	A. orientale	P. taiwanensis
			Chinmen, Chungshan Park, Taiwan	24.4333	118.367	A. orientale	P. taiwanensis
			Outside Pu'er City, Yunnan Province	22.7401	100.946	A. orientale	P. kesiya var. langbianensis	HKAS54483
2008	8	1	Ning'er County, Pu'er City, Yunnan Province	22.7401	100.946	A. orientale	P. kesiya var. langbianensis	HKAS55386
2009	7	20	Guangpojiao, Tengchong City, Yunnan Province	24.9866	98.5015	A. orientale	P. yunnanensis	HKAS59470
2009	7	29	Wuliangshan, Jingdong County, Pu'er City, Yunnan Province	24.8601	100.393	A. orientale	P. yunnanensis	HKAS59622
2010	8	11	Baoshan City, Yunnan Province	25.1472	99.1727	A. orientale	P. yunnanensis	HKAS69207
2010	9	18	Tuoding, xiaruo Township, Deqin County, Yunnan Province	27.8593	99.2915	A. orientale	P. densata or P. yunnanensis	HKAS62680
2011	8	25	Yingyue peak, Cangshan, Dali City, Yunnan Province	25.6912	100.097	A. orientale	P. yunnanensis	HKAS72267
2011	8	25	Yingyue peak, Cangshan, Dali City, Yunnan Province	25.6912	100.097	A. orientale	P. yunnanensis	HKAS72295
2011	8	26	Nuodeng village, Yunlong County, Dali City, Yunnan Province	25.9224	99.3842	A. orientale	P. yunnanensis	HKAS72826
2011	8	11	Menglian Township, Tengchong County, Baoshan City, Yunnan Province	24.8973	98.5904	A. orientale	P. yunnanensis	HKAS73894
1975	7	27	Milin City, Linzhi City, Tibet Autonomous Region	29.2141	94.1676	A. orientale	P. densata	HKAS5370
			Chayu County, Linzhi City, Tibet Autonomous Region	28.5051	97.0244	A. orientale	P. yunnanensis	HKAS5726
1997	7	31	On the pinecones of Alpine pine at 3500m in shade Township, Kangding City, Ganzi Tibetan Autonomous Prefecture, Sichuan Province	29.6886	101.458	A. orientale	P. densata	HKAS31227
			Yunnan, a version of West	21.2426	101.723	A. orientale	P. kesiya var. langbianensis	HKAS1550
2002	9	24	1700 meters of Yiwan water in Longling County, Baoshan City, Yunnan Province	24.5877	98.6491	A. orientale	P. yunnanensis	HKAS42061
1991	8	1	It is 1750m above the cone of zalayakou in Simao County, Yunnan Province	22.9608	101.059	A. orientale	P. kesiya var. langbianensis	HKAS23657
1991	8	16	It is 1250m above the cone in Menghai County, Xishuangbanna Prefecture, Yunnan Province	21.9618	100.463	A. orientale	P. kesiya var. langbianensis	HKAS23658
1991	8	3	Hongqi reservoir, Simao County, Yunnan Province, 1450m	22.7594	100.996	A. orientale	P. kesiya var. langbianensis	HKAS24550
1998	7	29	Xujiaba, Taizhong Town, Jingdong County, Pu'er City, Yunnan Province	24.544	101.025	A. orientale	P. kesiya var. langbianensis	HKAS32932
2000	8	22	Birong gorge, Shangri La County, Diqing Prefecture, Yunnan Province, 3200m	28.368	99.7255	A. orientale	P. densata	HKAS36645
2004	8	5	Wengshang village, Geza Township, Shangri La, Yunnan Province	28.2171	99.7467	A. orientale	P. densata	HKAS46187
2011	8	9	Mangbang Zhen olive village, Tengchong County, Baoshan City, Yunnan Province	24.8311	98.6286	A. orientale	P. yunnanensis	HKAS74897
2008	9	6	1500 on the mountain outside the city of Pu'er City, Yunnan Province	22.787	100.985	A. orientale	P. kesiya var. langbianensis	HKAS54483
2008	7	30	Linggang 1600, President of Chahe, Simao City, Yunnan Province	22.5514	101.31	A. orientale	P. kesiya var. langbianensis	HKAS55372
2010	8	11	Puxiang direction, Longyang District, Baoshan City, Yunnan Province	24.9686	99.0678	A. orientale	P. yunnanensis	HKAS63057
2010	8	14	10 km pile of 2195 line in Mazhan Township, Tengchong County, Baoshan Prefecture, Yunnan Province	25.2158	98.4913	A. orientale	P. yunnanensis	HKAS63113
			Laifengshan National Forest Park, Tengchong County, Baoshan City, Yunnan Province	25.0195	98.49	A. orientale	P. yunnanensis	HKAS43289
2011	8	11	49km Long Teng second class road, Baoshan, Yunnan Province	24.7625	98.6017	A. orientale	P. yunnanensis	HKAS73301
2010	8	11	1860 meters away from 3396km of 320 line in Longyang District, Baoshan City, Yunnan Province	25.3389	99.2089	A. orientale	P. yunnanensis	HKAS69207
2013	7	5	Wu County, Chongqing	31.4033	109.577	A. orientale	P. massoniana	HKAS80359
2013	6	26	Wunaoshan National Forest Park, Macheng County, Hubei Province	31.2331	115.007	A. orientale	P. massoniana	HKAS80920
2013	6	27	Taiyang village, Taiyang Township, Huoshan County, Anhui Province	31.1129	116.117	A. orientale	P. hwangshanensis	HKAS80935
2014	6	20	Liudaoguai, Jiuzhaigou Nature Reserve, Pingwu County, Mianyang City, Sichuan Province	33.2738	103.925	A. orientale	P. densata	HKAS83489
2014	6	30	4000 km away from the 318 National Road in Bomi County, Bomi County, Linzhi City, Tibet Autonomous Region	29.8656	95.7724	A. orientale	P. yunnanensis	HKAS83574
2014	7	1	21 km away from Motuo Road, Bomi County, Linzhi City, Tibet Autonomous Region	29.8759	95.7362	A. orientale	P. yunnanensis
2014	7	1	21 km away from Motuo Road, Bomi County, Linzhi City, Tibet Autonomous Region	29.8759	95.7362	A. orientale	P. yunnanensis	HKAS83597
2014	6	17	Near Haokang management station, Gaoligong Mountain, Longling County, Baoshan City, Yunnan Province	24.8257	98.789	A. orientale	P. yunnanensis	HKAS84604
2014	6	13	Tuan Tian Xiang Heng Shan Cun, Longling County, Baoshan City, Yunnan Province	24.6455	98.6506	A. orientale	P. yunnanensis	HKAS83274
2015	8	14	Guan Po Jiao Cun Hou Shan, Tengchong County, Baoshan City, Yunnan Province	24.9565	98.5631	A. orientale	P. yunnanensis	HKAS93507
2015	8	12	Wojiao village, Xiyi Township, Baoshan City, Yunnan Province	24.9059	99.37	A. orientale	P. yunnanensis	HKAS93318
2015	8	22	Houshan, Shenyang Agricultural University, Shenyang, Liaoning Province	41.8276	123.578	A. orientale	P. tabuliformis	HKAS93419
2015	8	7	Sichuan			A. orientale
