# Supplementary material for: Genomic and Experimental Investigations of Auriscalpium and Strobilurus Fungi Reveal New Insights into Pinecone Decomposition
Source: J Fungi (Basel). 2021 Aug 23;7(8):679. doi: 10.3390/jof7080679 (PMC8401616; doi:10.3390/jof7080679)
Supplement: Supplementary file 1 [file jof-07-00679-s001.zip › jof-1317844-supplementary/Supplementary Materials/Table S11.xlsx]

## Sheet: Table S11
		trve		woco		aumi		auor		auvu		copu		dapr		disq		fome				gama		hean		phca		phch		pust		sela		sthi		stlu		stor		stpa		stst
OCG76	AA2	21	trve|112835_e_gw1.2.1070.1_AA2 trve|130496_e_gw1.10.609.1_AA2 trve|131080_e_gw1.10.521.1_AA2 trve|43477_gm1.2361_g_AA2 trve|51375_gm1.10259_g_AA2 trve|51451_gm1.10335_g_AA2 trve|51455_gm1.10339_g_AA2 trve|51457_gm1.10341_g_AA2 trve|114944_e_gw1.2.1056.1_AA2 trve|133326_e_gw1.12.644.1_AA2 trve|133731_e_gw1.12.519.1_AA2 trve|133918_e_gw1.12.575.1_AA2 trve|134226_e_gw1.12.502.1_AA2 trve|134250_e_gw1…	--	--	--	--	--	--	--	--	--	--	--	--	--	--	--	--	--	--	17	gama|101039_AA2 gama|142466_AA2 gama|1328628_AA2 gama|103111_AA2 gama|106718_AA2 gama|134156_AA2 gama|138251_AA2 gama|162345_AA2 gama|271169_AA2 gama|75730_AA2 gama|75958_AA2 gama|145790_AA2 gama|106691_AA2 gama|143334_AA2 gama|155556_AA2 gama|263611_AA2 gama|281593_AA2	--	--	--	--	10	phch|1386770_AA2 phch|1716042_AA2 phch|1716776_AA2 phch|2910310_AA2 phch|2918435_AA2 phch|2918661_AA2 phch|2989894_AA2 phch|3032425_AA2 phch|3043032_AA2 phch|3032409_AA2	--	--	--	--	--	--	--	--	--	--	--	--	--	--
OCG106	GH3	--	--	--	--	--	--	--	--	--	--	--	--	--	--	--	--	--	--	--	--	--	--	--	--	--	--	--	--	8	pust|117279_estExt_fgenesh1_pm.C_1_t10285_GH3 pust|120347_estExt_fgenesh1_pm.C_60044_GH3 pust|126780_estExt_fgenesh1_pg.C_80255_GH3 pust|136224_gm1.7449_g_GH3 pust|143918_estExt_Genemark1.C_7_t10148_GH3 pust|74177_e_gw1.12.22.1_GH3 pust|140591_estExt_Genemark1.C_1_t30119_GH3 pust|140602_estExt_Genemark1.C_1_t30135_GH3	--	--	--	--	--	--	4	stor|Gene00455_GH3 stor|Gene14643_GH3 stor|Gene17843_GH3 stor|Gene03842_GH3	--	--	--	--
OCG119	GH7	--	--	--	--	6	aumi|Gene03112_GH7 aumi|Gene04822_GH7 aumi|Gene04823_GH7 aumi|Gene12589_GH7 aumi|Gene12590_GH7 aumi|Gene12587	--	--	--	--	--	--	--	--	--	--	--	--	--	--	--	--	--	--	--	--	7	phch|137042_GH7 phch|137372_GH7 phch|2971598_GH7 phch|2971601_GH7 phch|2976245_GH7 phch|2976248_GH7 phch|3024803_GH7	--	--	--	--	--	--	--	--	--	--	8	stpa|Gene07827_GH7 stpa|Gene12491_GH7 stpa|Gene12502_GH7 stpa|Gene12525_GH7 stpa|Gene13341_GH7 stpa|Gene13345_GH7 stpa|Gene13346_GH7 stpa|Gene15746_GH7	--	--
OCG1276	AA5_1	--	--	--	--	--	--	--	--	--	--	--	--	--	--	--	--	--	--	--	--	4	gama|142447_AA5_1 gama|158624_AA5_1 gama|161171_AA5_1 gama|231487_AA5_1	--	--	--	--	--	--	3	pust|145993_estExt_Genemark1.C_140010_AA5_1 pust|52697_fgenesh1_kg.7_#_93_#_isotig07336_AA5_1 pust|68820_e_gw1.7.1087.1_AA5_1	--	--	3	sthi|XP_007302310.1_AA5_1 sthi|XP_007302442.1_AA5_1 sthi|XP_007302687.1_AA5_1	--	--	--	--	--	--	--	--
OCG128	AA7	--	--	--	--	--	--	--	--	12	auvu|Gene02626_AA7 auvu|Gene02627_AA7 auvu|Gene02630_AA7 auvu|Gene02632_AA7 auvu|Gene02635_AA7 auvu|Gene02636_AA7 auvu|Gene02637_AA7 auvu|Gene02638_AA7 auvu|Gene02639_AA7 auvu|Gene02713_AA7 auvu|Gene08842_AA7 auvu|Gene10966_AA7	--	--	--	--	--	--	--	--	--	--	--	--	--	--	--	--	--	--	--	--	--	--	--	--	2	stlu|Gene13937_AA7 stlu|Gene09203_AA7	--	--	4	stpa|Gene03173_AA7 stpa|Gene10941_AA7 stpa|Gene10336_AA7 stpa|Gene03172_AA7	4	stst|Gene06400_AA7 stst|Gene12206_AA7 stst|Gene14647 stst|Gene14646_AA7
OCG130	AA4	--	--	--	--	--	--	12	auor|Gene14538_AA4 auor|Gene14540_AA4 auor|Gene14542_AA4 auor|Gene14544_AA4 auor|Gene14548_AA4 auor|Gene14556_AA4 auor|Gene14560_AA4 auor|Gene14562_AA4 auor|Gene14563_AA4 auor|Gene14565_AA4 auor|Gene14566_AA4 auor|Gene15096_AA4	--	--	--	--	--	--	--	--	--	--	--	--	--	--	--	--	5	phca|101477_e_gw1.9.1550.1_AA4 phca|140835_estExt_Genewise1Plus.C_4_t10001_AA4 phca|155739_fgenesh1_pm.1_#_366_AA4 phca|95712_e_gw1.5.2294.1_AA4 phca|189766_gm1.477_g_AA4	--	--	--	--	--	--	--	--	--	--	--	--	--	--	--	--
OCG14	AA3_2	--	--	--	--	13	aumi|Gene00990 aumi|Gene04916 aumi|Gene04917_AA3_2 aumi|Gene04940_AA3_2 aumi|Gene06681_AA3_2 aumi|Gene09988_AA3_2 aumi|Gene10050_AA3_2 aumi|Gene10273_AA3_2 aumi|Gene14176_AA3_2 aumi|Gene14188_AA3_2 aumi|Gene14557_AA3_2 aumi|Gene14722_AA3_2 aumi|Gene15298_AA3_2	--	--	19	auvu|Gene00103_AA3_2 auvu|Gene03347_AA3_2 auvu|Gene09710_AA3_2 auvu|Gene10850_AA3_2 auvu|Gene10853_AA3_2 auvu|Gene11318_AA3_2 auvu|Gene11319_AA3_2 auvu|Gene11327_AA3_2 auvu|Gene12628_AA3_2 auvu|Gene00896_AA3_2 auvu|Gene00917_AA3_2 auvu|Gene13387_AA3_2 auvu|Gene13567_AA3_2 auvu|Gene02141 auvu|Gene04490_AA3_2 auvu|Gene10066_AA3_2 auvu|Gene10686_AA3_2 auvu|Gene11004_AA3_2 auvu|Gene11060_AA3_2	--	--	--	--	--	--	--	--	--	--	19	gama|103022_AA3_2 gama|1117948_AA3_2 gama|125264_AA3_2 gama|218865_AA3_2 gama|222642_AA3_2 gama|223444_AA3_2 gama|230577_AA3_2 gama|245913_AA3_2 gama|245927_AA3_2 gama|91825_AA3_2 gama|137093_AA3_2 gama|223476_AA3_2 gama|61126_AA3_2 gama|144983_AA3_2 gama|146462_AA3_2 gama|63161_AA3_2 gama|67180_AA3_2 gama|155550_AA3_2 gama|269180	--	--	--	--	--	--	--	--	--	--	--	--	--	--	--	--	--	--	--	--
OCG1483	AA2	--	--	--	--	--	--	--	--	--	--	--	--	--	--	--	--	--	--	--	--	10	gama|102888_AA2 gama|253196_AA2 gama|65799_AA2 gama|79879_AA2 gama|880845_AA2 gama|230872_AA2 gama|65948_AA2 gama|95393_AA2 gama|251405 gama|65949	4	hean|150650_AA2 hean|168564_AA2 hean|383689_AA2 hean|181070_AA2	--	--	--	--	--	--	--	--	--	--	3	stlu|Gene08814_AA2 stlu|Gene08827_AA2 stlu|Gene05777	--	--	--	--	--	--
OCG157	GH51	--	--	4	woco|106050_estExt_Genewise1Plus.C_9_t20439_GH51 woco|19345_fgenesh1_pg.9_#_305_GH51 woco|77451_e_gw1.9.1060.1_GH51 woco|19270_fgenesh1_pg.9_#_230_GH51	--	--	--	--	--	--	4	copu|140899_estExt_fgenesh1_pg.C_1_t10287_GH51 copu|168605_estExt_Genemark1.C_130297_GH51 copu|68841_fgenesh1_pg.1_#_307_GH51 copu|111405_estExt_Genewise1.C_14_t20282	--	--	--	--	--	--	--	--	4	gama|132190_GH51 gama|270473_GH51 gama|749117_GH51 gama|227157_GH51	--	--	--	--	--	--	--	--	--	--	--	--	--	--	--	--	--	--	--	--
OCG184	GT1	8	trve|141797_estExt_Genewise1.C_2_t40123_GT1 trve|161058_estExt_Genewise1Plus.C_2_t30301_GT1 trve|43426_gm1.2310_g_GT1 trve|43434_gm1.2318_g_GT1 trve|43435_gm1.2319_g_GT1 trve|56171_estExt_fgenesh1_pm.C_2_t10311_GT1 trve|62791_estExt_fgenesh1_pg.C_2_t10455_GT1 trve|69327_estExt_Genemark1.C_2_t20297_GT1	1	woco|166891_estExt_Genemark1.C_140184_GT1	--	--	--	--	--	--	--	--	12	dapr|105050_gm1.2168_g_GT1 dapr|114422_estExt_Genemark1.C_4_t10025_GT1 dapr|14213_fgenesh1_pg.4_#_19_GT1 dapr|20684_fgenesh1_kg.4_#_13_#_isotig04647_GT1 dapr|63550_estExt_Genewise1.C_4_t10053_GT1 dapr|93484_estExt_fgenesh1_pm.C_40036_GT1 dapr|87353_fgenesh1_pm.4_#_49_GT1 dapr|116361_estExt_Genemark1.C_90253_GT1 dapr|48680_e_gw1.4.661.1_GT1 dapr|57461_e_gw1.19.369.1_GT1 dapr|20683_fgenesh1_kg.4_#_…	--	--	--	--	--	--	10	gama|103236_GT1 gama|721937_GT1 gama|138474_GT1 gama|145572_GT1 gama|158263_GT1 gama|158264_GT1 gama|721979_GT1 gama|722028_GT1 gama|887158 gama|253868_GT1	--	--	5	phca|205009_estExt_Genemark1.C_1_t40285_GT1 phca|205674_estExt_Genemark1.C_2_t20232_GT1 phca|205698_estExt_Genemark1.C_2_t20260_GT1 phca|210347_estExt_Genemark1.C_6_t20189_GT1 phca|262077_fgenesh2_kg.9_#_463_#_isotig12405_GT1	--	--	10	pust|111620_fgenesh1_pm.3_#_217_GT1 pust|137048_gm1.8273_g_GT1 pust|137049_gm1.8274_g_GT1 pust|145546_estExt_Genemark1.C_110290_GT1 pust|91105_estExt_Genewise1.C_11_t20169_GT1 pust|145578_estExt_Genemark1.C_110339_GT1 pust|135305_gm1.6530_g_GT1 pust|137059_gm1.8284_g_GT1 pust|137118_gm1.8343_g_GT1 pust|137124_gm1.8349_g	--	--	--	--	--	--	--	--	--	--	--	--
OCG232	GH16	--	--	--	--	--	--	--	--	--	--	--	--	--	--	5	disq|1034425_estExt_Genemark1.C_20036_GH16 disq|934602_fgenesh1_kg.94_#_17_#_Locus4256v1rpkm46.89_GH16 disq|951072_fgenesh1_pm.94_#_22_GH16 disq|831213_e_gw1.149.9.1_GH16 disq|963777_estExt_fgenesh1_pg.C_20007_GH16	--	--	--	--	--	--	--	--	5	phca|119699_estExt_Genewise1.C_4_t50200_GH16 phca|210087_estExt_Genemark1.C_6_t10412_GH16 phca|97292_e_gw1.6.1366.1_GH16 phca|143000_estExt_Genewise1Plus.C_5_t10367_GH16 phca|133445_estExt_Genewise1Plus.C_1_t20441_GH16	--	--	--	--	--	--	--	--	--	--	--	--	--	--	--	--
OCG24	AA1_1	--	--	--	--	--	--	13	auor|Gene02846_AA1_1 auor|Gene06522_AA1_1 auor|Gene06524_AA1_1 auor|Gene07541_AA1_1 auor|Gene07561_AA1_1 auor|Gene07567_AA1_1 auor|Gene07711_AA1_1 auor|Gene07715_AA1_1 auor|Gene10091_AA1_1 auor|Gene10868_AA1_1 auor|Gene14367_AA1_1 auor|Gene14372_AA1_1 auor|Gene16483_AA1_1	--	--	--	--	--	--	11	disq|49524_CE49523_2855_AA1_1 disq|59186_CE59185_2790_AA1_1 disq|781947_gw1.1.1383.1_AA1_1 disq|816584_e_gw1.27.34.1_AA1_1 disq|821976_e_gw1.56.1.1_AA1_1 disq|823531_e_gw1.67.64.1_AA1_1 disq|832512_e_gw1.174.9.1_AA1_1 disq|845680_estExt_Genewise1.C_150191_AA1_1 disq|928381_fgenesh1_kg.49_#_21_#_Locus7844v1rpkm16.31_AA1_1 disq|930743_fgenesh1_kg.63_#_53_#_Locus11030v1rpkm5.32_AA1_1 disq|978627_gm1…	10	fome|112406_estExt_Genewise1Plus.C_10_t10417_AA1_1 fome|114163_estExt_Genewise1Plus.C_16_t10348_AA1_1 fome|118448_estExt_Genewise1.C_3_t10323_AA1_1 fome|127515_estExt_Genewise1.C_10_t10417_AA1_1 fome|142516_estExt_fgenesh1_pm.C_100071_AA1_1 fome|159560_gm1.9890_g_AA1_1 fome|16048_fgenesh1_kg.1_#_143_#_isotig02209_AA1_1 fome|16672_fgenesh1_kg.1_#_767_#_isotig04075_AA1_1 fome|22452_fgenesh1_kg.10_#…	--	--	--	--	--	--	--	--	--	--	11	pust|106996_estExt_Genewise1Plus.C_13_t10046_AA1_1 pust|114495_fgenesh1_pm.9_#_13_AA1_1 pust|131867_gm1.3092_g_AA1_1 pust|137447_gm1.8672_g_AA1_1 pust|140952_estExt_Genemark1.C_1_t40084_AA1_1 pust|140953_estExt_Genemark1.C_1_t40085_AA1_1 pust|145603_estExt_Genemark1.C_110377_AA1_1 pust|145823_estExt_Genemark1.C_130031_AA1_1 pust|145869_estExt_Genemark1.C_130105_AA1_1 pust|54798_fgenesh1_kg.13_#_3…	--	--	--	--	--	--	--	--	9	stpa|Gene00571_AA1_1 stpa|Gene05850_AA1_1 stpa|Gene12467_AA1_1 stpa|Gene12876_AA1_1 stpa|Gene12904_AA1_1 stpa|Gene13074_AA1_1 stpa|Gene13973_AA1_1 stpa|Gene13986_AA1_1 stpa|Gene16411_AA1_1	--	--
OCG259	GH79	--	--	--	--	--	--	3	auor|Gene03116_GH79 auor|Gene15980_GH79 auor|Gene16681_GH79	--	--	--	--	--	--	--	--	--	--	--	--	4	gama|119254_GH79 gama|138334_GH79 gama|266767_GH79 gama|94783_GH79	--	--	--	--	3	phch|2974457_GH79 phch|3040027_GH79 phch|3040026_GH79	--	--	--	--	--	--	--	--	--	--	--	--	--	--
OCG281	GH18	--	--	--	--	--	--	--	--	--	--	5	copu|107739_estExt_Genewise1.C_9_t30163_GH18 copu|83619_fgenesh1_kg.9_#_380_#_isotig06458_GH18 copu|156050_gm1.8041_g_GH18 copu|60237_e_gw1.9.42.1_GH18 copu|147842_estExt_fgenesh1_pg.C_210055_GH18	--	--	--	--	--	--	--	--	--	--	--	--	--	--	--	--	--	--	--	--	7	sthi|XP_007299352.1_GH18 sthi|XP_007299524.1_GH18 sthi|XP_007307211.1_GH18 sthi|XP_007309156.1_GH18 sthi|XP_007306562.1_GH18 sthi|XP_007306749.1_GH18 sthi|XP_007304512.1_GH18	--	--	6	stor|Gene07357_GH18 stor|Gene17326_GH18 stor|Gene07358_GH18 stor|Gene07361_GH18 stor|Gene17327_GH18 stor|Gene17330_GH18	--	--	4	stst|Gene07799_GH18 stst|Gene10069_GH18 stst|Gene10067_GH18 stst|Gene10068_GH18
OCG338	AA7	--	--	4	woco|102211_estExt_Genewise1Plus.C_5_t30407_AA7 woco|144072_estExt_fgenesh1_pg.C_5_t10390_AA7 woco|17746_fgenesh1_pg.5_#_392_AA7 woco|71718_e_gw1.5.163.1_AA7	4	aumi|Gene02811_AA7 aumi|Gene03468_AA7 aumi|Gene10225_AA7 aumi|Gene12435_AA7	--	--	--	--	--	--	--	--	--	--	--	--	--	--	--	--	--	--	--	--	--	--	--	--	--	--	--	--	3	stlu|Gene07350_AA7 stlu|Gene07358_AA7 stlu|Gene07359_AA7	6	stor|Gene15130_AA7 stor|Gene15131_AA7 stor|Gene15160_AA7 stor|Gene17452_AA7 stor|Gene17453_AA7 stor|Gene17488_AA7	--	--	--	--
OCG436	GH28	--	--	--	--	--	--	--	--	--	--	4	copu|125484_estExt_Genewise1Plus.C_7_t20356_GH28 copu|139092_estExt_fgenesh1_pm.C_110252_GH28 copu|146090_estExt_fgenesh1_pg.C_110401_GH28 copu|157198_gm1.9189_g_GH28	--	--	--	--	--	--	--	--	4	gama|127338_GH28 gama|223864_GH28 gama|230660_GH28 gama|268554_GH28	--	--	--	--	--	--	--	--	--	--	4	sthi|XP_007303662.1_GH28 sthi|XP_007310268.1_GH28 sthi|XP_007309688.1_GH28 sthi|XP_007306481.1_GH28	--	--	3	stor|Gene01628_GH28 stor|Gene14520_GH28 stor|Gene10913_GH28	--	--	--	--
OCG489	GH18	--	--	--	--	--	--	--	--	--	--	--	--	--	--	--	--	--	--	--	--	--	--	--	--	--	--	--	--	--	--	--	--	--	--	--	--	--	--	4	stpa|Gene01197_GH18 stpa|Gene01207_GH18 stpa|Gene03670_GH18 stpa|Gene08778	--	--
OCG509	AA7	--	--	--	--	--	--	--	--	6	auvu|Gene03998_AA7 auvu|Gene07242_AA7 auvu|Gene08721_AA7 auvu|Gene12042_AA7 auvu|Gene08123_AA7 auvu|Gene08122_AA7	--	--	--	--	2	disq|915533_fgenesh1_kg.4_#_547_#_Locus2915v2rpkm19.80_AA7 disq|944688_fgenesh1_pm.4_#_261_AA7	4	fome|135495_fgenesh1_pm.8_#_458_AA7 fome|135497_fgenesh1_pm.8_#_460_AA7 fome|21686_fgenesh1_kg.8_#_452_#_isotig04633_AA7 fome|141931_estExt_fgenesh1_pm.C_8_t10452_AA7	--	--	--	--	--	--	--	--	--	--	--	--	--	--	--	--	2	stlu|Gene12870_AA7 stlu|Gene14067_AA7	--	--	--	--	--	--
OCG520	CBM50	4	trve|129629_e_gw1.9.458.1_CBM50 trve|60093_estExt_fgenesh1_pm.C_9_t10396_CBM50 trve|22532_fgenesh1_pg.9_#_555_CBM50 trve|50700_gm1.9584_g_CBM50	--	--	2	aumi|Gene02264_CBM50 aumi|Gene05792_CBM50	--	--	--	--	--	--	--	--	--	--	--	--	--	--	--	--	--	--	--	--	--	--	--	--	6	sela|1049683_CBM50 sela|1195366_CBM50 sela|1176773_CBM50 sela|1095463_CBM50 sela|1208224_CBM50 sela|1201113_CBM50	--	--	--	--	--	--	--	--	--	--
OCG609	AA2	--	--	--	--	--	--	--	--	--	--	--	--	--	--	4	disq|577408_CE577407_1389_AA2 disq|578774_CE578773_50973_AA2 disq|808604_e_gw1.6.267.1_AA2 disq|934487_fgenesh1_kg.92_#_113_#_Locus16v1rpkm4125.04_AA2	12	fome|107469_estExt_Genewise1Plus.C_6_t10011_AA2 fome|133892_fgenesh1_pm.6_#_42_AA2 fome|133924_fgenesh1_pm.6_#_74_AA2 fome|145801_estExt_fgenesh1_pg.C_40442_AA2 fome|84718_e_gw1.6.281.1_AA2 fome|146495_estExt_fgenesh1_pg.C_6_t10005_AA2 fome|157870_gm1.8200_g_AA2 fome|29597_fgenesh1_pg.8_#_54_AA2 fome|152661_gm1.2991_g_AA2 fome|149577_estExt_fgenesh1_pg.C_190041_AA2 fome|143664_estExt_fgenesh1_pm.…	--	--	--	--	--	--	7	phca|144982_estExt_Genewise1Plus.C_5_t50448_AA2 phca|256980_fgenesh2_kg.5_#_1845_#_isotig11666_AA2 phca|256984_fgenesh2_kg.5_#_1849_#_isotig03276_AA2 phca|256991_fgenesh2_kg.5_#_1856_#_isotig02817_AA2 phca|256997_fgenesh2_kg.5_#_1862_#_isotig03275_AA2 phca|262882_fgenesh2_kg.10_#_174_#_isotig01538_AA2 phca|94399_e_gw1.5.1517.1_AA2	--	--	9	pust|131002_gm1.2227_g_AA2 pust|133979_gm1.5204_g_AA2 pust|134820_gm1.6045_g_AA2 pust|59952_e_gw1.2.674.1_AA2 pust|60510_e_gw1.2.836.1_AA2 pust|67813_e_gw1.6.357.1_AA2 pust|68159_e_gw1.6.645.1_AA2 pust|74133_e_gw1.12.471.1_AA2 pust|91363_estExt_Genewise1.C_12_t10280_AA2	--	--	--	--	--	--	--	--	--	--	--	--
OCG624	AA3_2	--	--	--	--	2	aumi|Gene07267_AA3_2 aumi|Gene14555_AA3_2	--	--	6	auvu|Gene09691_AA3_2 auvu|Gene09693_AA3_2 auvu|Gene09694_AA3_2 auvu|Gene09697_AA3_2 auvu|Gene09708_AA3_2 auvu|Gene10854_AA3_2	--	--	--	--	2	disq|888448_estExt_Genewise1Plus.C_1450006_AA3_2 disq|984181_MIX1044_1222_49_AA3_2	4	fome|112599_estExt_Genewise1Plus.C_10_t20316_AA3_2 fome|112729_estExt_Genewise1Plus.C_11_t10250_AA3_2 fome|136263_fgenesh1_pm.10_#_153_AA3_2 fome|170198_estExt_Genemark1.C_100382_AA3_2	--	--	--	--	--	--	3	phca|212858_estExt_Genemark1.C_10_t10096_AA3_2 phca|260475_fgenesh2_kg.8_#_70_#_isotig03665_AA3_2 phca|260581_fgenesh2_kg.8_#_176_#_isotig02179_AA3_2	--	--	--	--	--	--	--	--	--	--	--	--	--	--	--	--
OCG665	AA7	--	--	--	--	--	--	--	--	--	--	--	--	--	--	4	disq|272646_CE272645_7732_AA7 disq|814449_e_gw1.19.234.1_AA7 disq|920095_fgenesh1_kg.13_#_298_#_Locus11353v1rpkm4.75_AA7 disq|812260_e_gw1.13.322.1_AA7	--	--	5	fopi|1051998_gm1.7678_g_AA7 fopi|142343_Fompi1.estExt_Genewise1Plus.C_320152_AA7 fopi|55287_Fompi1.e_gw1.32.1.1_AA7 fopi|90148_Fompi1.gm1.8239_g_AA7 fopi|90150_Fompi1.gm1.8241_g_AA7	7	gama|1159839_AA7 gama|75951_AA7 gama|145590_AA7 gama|231441_AA7 gama|251979_AA7 gama|255135_AA7 gama|272070_AA7	--	--	--	--	--	--	--	--	--	--	--	--	--	--	5	stor|Gene07293_AA7 stor|Gene07335_AA7 stor|Gene17255_AA7 stor|Gene17299_AA7 stor|Gene06720_AA7	--	--	--	--
OCG6763	AA7	2	trve|174166_estExt_Genewise1Plus.C_12_t20028_AA7 trve|74732_estExt_Genemark1.C_12_t10225_AA7	--	--	--	--	--	--	--	--	--	--	--	--	--	--	--	--	--	--	--	--	--	--	--	--	--	--	--	--	--	--	--	--	--	--	--	--	3	stpa|Gene16045_AA7 stpa|Gene17319_AA7 stpa|Gene03755_AA7	--	--
OCG73	GH35	--	--	--	--	--	--	--	--	--	--	--	--	--	--	--	--	--	--	--	--	--	--	--	--	--	--	--	--	--	--	--	--	8	sthi|XP_007299800.1_GH35 sthi|XP_007300857.1_GH35 sthi|XP_007301140.1_GH35 sthi|XP_007304408.1_GH35 sthi|XP_007309177.1_GH35 sthi|XP_007309273.1_GH35 sthi|XP_007309285.1_GH35 sthi|XP_007304398.1	8	stlu|Gene00564_GH35 stlu|Gene03285_GH35 stlu|Gene04376_GH35 stlu|Gene05743 stlu|Gene10869_GH35 stlu|Gene15039_GH35 stlu|Gene03186 stlu|Gene05742_GH35	10	stor|Gene01381_GH35 stor|Gene07235_GH35 stor|Gene08410_GH35 stor|Gene10900_GH35 stor|Gene12014_GH35 stor|Gene17185_GH35 stor|Gene07115 stor|Gene17068 stor|Gene16764_GH35 stor|Gene17956_GH35	--	--	--	--
OCG82	AA3_2	--	--	--	--	--	--	--	--	--	--	--	--	--	--	--	--	--	--	--	--	--	--	--	--	--	--	--	--	--	--	--	--	--	--	4	stlu|Gene04967_AA3_2 stlu|Gene04970_AA3 stlu|Gene15236_AA3_2 stlu|Gene16309_AA3_2	6	stor|Gene06763_AA3_2 stor|Gene09177_AA3_2 stor|Gene12347_AA3 stor|Gene14410_AA3_2 stor|Gene17815_AA3_2 stor|Gene09180_AA3_2	--	--	--	--
OCG847	GH11	--	--	--	--	5	aumi|Gene12783_GH11 aumi|Gene15184_GH11 aumi|Gene12789_GH11 aumi|Gene15178_GH11 aumi|Gene01809_GH11	--	--	--	--	--	--	--	--	--	--	--	--	--	--	8	gama|143550_GH11 gama|253502_GH11 gama|143564_GH11 gama|40941_GH11 gama|52202_GH11 gama|779852_GH11 gama|74760_GH11 gama|253536_GH11	--	--	--	--	--	--	--	--	--	--	--	--	4	stlu|Gene15966_GH11 stlu|Gene15969_GH11 stlu|Gene15955_GH11 stlu|Gene08315_GH11	--	--	--	--	--	--
OCG910	AA9	2	trve|43058_gm1.1942_g_AA9 trve|69029_estExt_Genemark1.C_2_t10283_AA9	--	--	1	aumi|Gene00284_AA9	--	--	3	auvu|Gene01064_AA9 auvu|Gene12781_AA9 auvu|Gene02756_AA9	5	copu|122391_estExt_Genewise1Plus.C_5_t10359_AA9 copu|81549_fgenesh1_kg.5_#_96_#_isotig03024_AA9 copu|89426_fgenesh1_pm.5_#_58_AA9 copu|152717_gm1.4708_g_AA9 copu|71589_fgenesh1_pg.4_#_261_AA9	--	--	--	--	--	--	--	--	--	--	--	--	--	--	--	--	--	--	--	--	--	--	--	--	--	--	--	--	--	--
OCG940	AA3_2	2	trve|122574_e_gw1.5.622.1_AA3_2 trve|68834_estExt_Genemark1.C_1_t40099_AA3_2	--	--	--	--	--	--	--	--	--	--	--	--	--	--	14	fome|112990_estExt_Genewise1Plus.C_120249_AA3_2 fome|159060_gm1.9390_g_AA3_2 fome|160464_gm1.10794_g_AA3_2 fome|163767_gm1.14097_g_AA3_2 fome|170413_estExt_Genemark1.C_120022_AA3_2 fome|170435_estExt_Genemark1.C_120105_AA3_2 fome|17621_fgenesh1_kg.2_#_703_#_isotig03579_AA3_2 fome|80875_e_gw1.4.1072.1_AA3_2 fome|93222_e_gw1.11.257.1_AA3_2 fome|93625_e_gw1.12.561.1_AA3_2 fome|93963_e_gw1.12.671.1_A…	--	--	--	--	--	--	--	--	--	--	--	--	--	--	3	sthi|XP_007298413.1_AA3_2 sthi|XP_007298420.1_AA3_2 sthi|XP_007304323.1_AA3_2	--	--	--	--	--	--	--	--
OCG97	AA3_3	--	--	--	--	6	aumi|Gene13500_AA3_3 aumi|Gene13501_AA3_3 aumi|Gene13502_AA3_3 aumi|Gene13503_AA3_3 aumi|Gene13507_AA3_3 aumi|Gene13508_AA3_3	--	--	--	--	--	--	--	--	--	--	--	--	--	--	--	--	--	--	--	--	--	--	--	--	--	--	--	--	--	--	--	--	--	--	5	stst|Gene08946_AA3_3 stst|Gene09162_AA3_3 stst|Gene12127_AA3_3 stst|Gene12130_AA3_3 stst|Gene12168_AA3_3
